# Supplementary material for: The ion channel Anoctamin 10/TMEM16K coordinates organ morphogenesis across scales in the urochordate notochord
Source: PLoS Biol. 2024 Aug 22;22(8):e3002762. doi: 10.1371/journal.pbio.3002762 (PMC11341064; doi:10.1371/journal.pbio.3002762)
Supplement: S1 Table — (XLSX) [file pbio.3002762.s018.xlsx]

## Sheet: S1 Table
	Column B	Stage VII
	vs.	vs,
	Column A	Stage III-IV
	Mann Whitney test
	P value	<0,0001
	Exact or approximate P value?	Exact
	P value summary	****
	Significantly different (P < 0.05)?	Yes
	One- or two-tailed P value?	Two-tailed
	Sum of ranks in column A,B	2063 , 1177
	Mann-Whitney U	357
	Difference between medians
	Median of column A	0,7392, n=40
	Median of column B	0,5183, n=40
	Difference: Actual	-0.2209
	Difference: Hodges-Lehmann	-0.2244
