# Supplementary material for: The ion channel Anoctamin 10/TMEM16K coordinates organ morphogenesis across scales in the urochordate notochord
Source: PLoS Biol. 2024 Aug 22;22(8):e3002762. doi: 10.1371/journal.pbio.3002762 (PMC11341064; doi:10.1371/journal.pbio.3002762)
Supplement: S2 Table — (XLSX) [file pbio.3002762.s019.xlsx]

## Sheet: S2 Table
	Figure & Panel	Test	Data point	Comparison	P value	P value summary
	Fig. 1G	Two-way RM ANOVA								Condition	number of animals
										Negative Control	30
				Time	<0,0001	****				Ano10 CRISPR	30
				Fraction intercalated	<0,0001	****				Ano10 CRISPR; Ciinte.Brac>Ano10	30
				Time x Fraction intercalated	<0,0001	****
		Tukey's multiple comparisons test		Number of families	11
				Number of comparisons per family	3
			0 min	Negative Control vs. Ano10 CRISPR	>0,9999	ns
				negative control vs. Ano10 CRISPR; Ciinte.Brac>Ano10	>0,9999	ns
				Ano10 CRISPR vs.Ano10 CRISPR; Ciinte.Brac>Ano10	>0,9999	ns
			30 min	Negative Control vs. Ano10 CRISPR	>0,9999	ns
				negative control vs. Ano10 CRISPR; Ciinte.Brac>Ano10	0.4716	ns
				Ano10 CRISPR vs.Ano10 CRISPR; Ciinte.Brac>Ano10	0.4646	ns
			60 min	Negative Control vs. Ano10 CRISPR	<0,0001	****
				negative control vs. Ano10 CRISPR; Ciinte.Brac>Ano10	0.8146	ns
				Ano10 CRISPR vs.Ano10 CRISPR; Ciinte.Brac>Ano10	<0,0001	****
			90 min	Negative Control vs. Ano10 CRISPR	<0,0001	****
				negative control vs. Ano10 CRISPR; Ciinte.Brac>Ano10	0.0818	ns
				Ano10 CRISPR vs.Ano10 CRISPR; Ciinte.Brac>Ano10	<0,0001	****
			120 min	Negative Control vs. Ano10 CRISPR	<0,0001	****
				negative control vs. Ano10 CRISPR; Ciinte.Brac>Ano10	0.007	**
				Ano10 CRISPR vs.Ano10 CRISPR; Ciinte.Brac>Ano10	<0,0001	****
			150 min	Negative Control vs. Ano10 CRISPR	<0,0001	****
				negative control vs. Ano10 CRISPR; Ciinte.Brac>Ano10	0.133	ns
				Ano10 CRISPR vs.Ano10 CRISPR; Ciinte.Brac>Ano10	<0,0001	****
			180 min	Negative Control vs. Ano10 CRISPR	<0,0001	****
				negative control vs. Ano10 CRISPR; Ciinte.Brac>Ano10	0.5713	ns
				Ano10 CRISPR vs.Ano10 CRISPR; Ciinte.Brac>Ano10	<0,0001	****
			210 min	Negative Control vs. Ano10 CRISPR	<0,0001	****
				negative control vs. Ano10 CRISPR; Ciinte.Brac>Ano10	0.0001	***
				Ano10 CRISPR vs.Ano10 CRISPR; Ciinte.Brac>Ano10	<0,0001	****
			240 min	Negative Control vs. Ano10 CRISPR	<0,0001	****
				negative control vs. Ano10 CRISPR; Ciinte.Brac>Ano10	0.0192	*
				Ano10 CRISPR vs.Ano10 CRISPR; Ciinte.Brac>Ano10	<0,0001	****
			270 min	Negative Control vs. Ano10 CRISPR	<0,0001	****
				negative control vs. Ano10 CRISPR; Ciinte.Brac>Ano10	0.0423	*
				Ano10 CRISPR vs.Ano10 CRISPR; Ciinte.Brac>Ano10	<0,0001	****
			300 min	Negative Control vs. Ano10 CRISPR	<0,0001	****
				negative control vs. Ano10 CRISPR; Ciinte.Brac>Ano10	0.2524	ns
				Ano10 CRISPR vs.Ano10 CRISPR; Ciinte.Brac>Ano10	<0,0001	****
