# Supplementary material for: The ion channel Anoctamin 10/TMEM16K coordinates organ morphogenesis across scales in the urochordate notochord
Source: PLoS Biol. 2024 Aug 22;22(8):e3002762. doi: 10.1371/journal.pbio.3002762 (PMC11341064; doi:10.1371/journal.pbio.3002762)
Supplement: S3 Table — (XLSX) [file pbio.3002762.s020.xlsx]

## Sheet: S13 Table
Mixed-effects model (REML)	Matching: Stacked						Condition	number of animals
Assume sphericity?	No						Negative Control	34
Alpha	0.05						Ano10 CRISPR	33
							Ano10 CRISPR; Ciinte.Brac>Ano10	34
Fixed effects (type III)	P value	P value summary	Statistically significant (P < 0,05)?	F (DFn, DFd)	Geisser-Greenhouse's epsilon
Time	<0,0001	****	Yes	F (13,59, 1272) = 3,555	0.3486
Column Factor	<0,0001	****	Yes	F (2, 98) = 106,2
Time x Column Factor	<0,0001	****	Yes	F (78, 3648) = 1,971
Random effects	SD	Variance
Subject	4.82	23.23
Residual	11.62	135.1
Was the matching effective?
Chi-square, df	414,9, 1
P value	<0,0001
P value summary	****
Is there significant matching (P < 0.05)?	Yes
Data summary
Number of columns (Column Factor)	3
Number of rows (Time)	40
Number of subjects (Subject)	101
Number of missing values	174
	Number of families	40
	Number of comparisons per family	3
	Alpha	0.05
	Tukey's multiple comparisons test	Mean Diff,	95,00% CI of diff,	Below threshold?	Summary	Adjusted P Value
	Tukey's multiple comparisons test	Mean Diff,	95,00% CI of diff,	Below threshold?	Summary	Adjusted P Value
	Cell 1 (Anterior most cell of notochord)
	Negative Control vs. Ano10 CRISPR	-17.05	-28,95 to -5,154	Yes	**	0.0035
	negative control vs. Ano10 CRISPR; Ciinte.Brac>Ano10	1.667	-1,587 to 4,921	No	ns	0.4396
	Ano10 CRISPR vs. Ano10 CRISPR; Ciinte.Brac>Ano10	18.72	6,829 to 30,61	Yes	**	0.0014
	Cell 2
	Negative Control vs. Ano10 CRISPR	-17.8	-27,36 to -8,231	Yes	***	0.0002
	negative control vs. Ano10 CRISPR; Ciinte.Brac>Ano10	0.6151	-2,894 to 4,124	No	ns	0.9067
	Ano10 CRISPR vs. Ano10 CRISPR; Ciinte.Brac>Ano10	18.41	8,984 to 27,84	Yes	****	<0,0001
	Cell 3
	Negative Control vs. Ano10 CRISPR	-23.25	-34,28 to -12,21	Yes	****	<0,0001
	negative control vs. Ano10 CRISPR; Ciinte.Brac>Ano10	2.063	-1,520 to 5,646	No	ns	0.3552
	Ano10 CRISPR vs. Ano10 CRISPR; Ciinte.Brac>Ano10	25.31	14,44 to 36,18	Yes	****	<0,0001
	Cell 4
	Negative Control vs. Ano10 CRISPR	-20.96	-31,37 to -10,54	Yes	****	<0,0001
	negative control vs. Ano10 CRISPR; Ciinte.Brac>Ano10	-0.201	-4,851 to 4,449	No	ns	0.9941
	Ano10 CRISPR vs. Ano10 CRISPR; Ciinte.Brac>Ano10	20.76	10,28 to 31,23	Yes	****	<0,0001
	Cell 5
	Negative Control vs. Ano10 CRISPR	-21.79	-33,12 to -10,45	Yes	***	0.0001
	negative control vs. Ano10 CRISPR; Ciinte.Brac>Ano10	0.575	-2,375 to 3,525	No	ns	0.8867
	Ano10 CRISPR vs. Ano10 CRISPR; Ciinte.Brac>Ano10	22.36	11,01 to 33,72	Yes	****	<0,0001
	Cell 6
	Negative Control vs. Ano10 CRISPR	-24.84	-35,47 to -14,20	Yes	****	<0,0001
	negative control vs. Ano10 CRISPR; Ciinte.Brac>Ano10	-0.3665	-5,483 to 4,750	No	ns	0.9839
	Ano10 CRISPR vs. Ano10 CRISPR; Ciinte.Brac>Ano10	24.47	13,66 to 35,28	Yes	****	<0,0001
	Cell 7
	Negative Control vs. Ano10 CRISPR	-23.04	-34,69 to -11,39	Yes	****	<0,0001
	negative control vs. Ano10 CRISPR; Ciinte.Brac>Ano10	1.169	-2,032 to 4,369	No	ns	0.6571
	Ano10 CRISPR vs. Ano10 CRISPR; Ciinte.Brac>Ano10	24.21	12,64 to 35,78	Yes	****	<0,0001
	Cell 8
	Negative Control vs. Ano10 CRISPR	-14.28	-22,28 to -6,272	Yes	***	0.0003
	negative control vs. Ano10 CRISPR; Ciinte.Brac>Ano10	0.6012	-3,128 to 4,330	No	ns	0.921
	Ano10 CRISPR vs. Ano10 CRISPR; Ciinte.Brac>Ano10	14.88	6,773 to 22,98	Yes	***	0.0002
	Cell 9
	Negative Control vs. Ano10 CRISPR	-15.78	-22,05 to -9,501	Yes	****	<0,0001
	negative control vs. Ano10 CRISPR; Ciinte.Brac>Ano10	-1.019	-4,669 to 2,632	No	ns	0.7808
	Ano10 CRISPR vs. Ano10 CRISPR; Ciinte.Brac>Ano10	14.76	8,094 to 21,42	Yes	****	<0,0001
	Cell 10
	Negative Control vs. Ano10 CRISPR	-14.97	-23,45 to -6,484	Yes	***	0.0003
	negative control vs. Ano10 CRISPR; Ciinte.Brac>Ano10	-1.844	-6,783 to 3,094	No	ns	0.6432
	Ano10 CRISPR vs. Ano10 CRISPR; Ciinte.Brac>Ano10	13.12	4,110 to 22,14	Yes	**	0.0027
	Cell 11
	Negative Control vs. Ano10 CRISPR	-14.27	-21,31 to -7,241	Yes	****	<0,0001
	negative control vs. Ano10 CRISPR; Ciinte.Brac>Ano10	0.761	-3,776 to 5,298	No	ns	0.9148
	Ano10 CRISPR vs. Ano10 CRISPR; Ciinte.Brac>Ano10	15.04	7,818 to 22,25	Yes	****	<0,0001
	Cell 12
	Negative Control vs. Ano10 CRISPR	-15.28	-23,85 to -6,709	Yes	***	0.0003
	negative control vs. Ano10 CRISPR; Ciinte.Brac>Ano10	-1.037	-5,700 to 3,626	No	ns	0.8538
	Ano10 CRISPR vs. Ano10 CRISPR; Ciinte.Brac>Ano10	14.24	5,124 to 23,36	Yes	**	0.0013
	Cell 13
	Negative Control vs. Ano10 CRISPR	-19.26	-27,84 to -10,69	Yes	****	<0,0001
	negative control vs. Ano10 CRISPR; Ciinte.Brac>Ano10	-2.474	-7,552 to 2,605	No	ns	0.4752
	Ano10 CRISPR vs. Ano10 CRISPR; Ciinte.Brac>Ano10	16.79	7,787 to 25,79	Yes	***	0.0001
	Cell 14
	Negative Control vs. Ano10 CRISPR	-18.76	-26,94 to -10,58	Yes	****	<0,0001
	negative control vs. Ano10 CRISPR; Ciinte.Brac>Ano10	-3.341	-7,073 to 0,3906	No	ns	0.0879
	Ano10 CRISPR vs. Ano10 CRISPR; Ciinte.Brac>Ano10	15.42	6,894 to 23,95	Yes	***	0.0002
	Cell 15
	Negative Control vs. Ano10 CRISPR	-17.64	-25,60 to -9,687	Yes	****	<0,0001
	negative control vs. Ano10 CRISPR; Ciinte.Brac>Ano10	-5.877	-11,54 to -0,2121	Yes	*	0.0405
	Ano10 CRISPR vs. Ano10 CRISPR; Ciinte.Brac>Ano10	11.77	2,632 to 20,90	Yes	**	0.0083
	Cell 16
	Negative Control vs. Ano10 CRISPR	-18.03	-28,56 to -7,489	Yes	***	0.0005
	negative control vs. Ano10 CRISPR; Ciinte.Brac>Ano10	-2.085	-6,764 to 2,595	No	ns	0.5371
	Ano10 CRISPR vs. Ano10 CRISPR; Ciinte.Brac>Ano10	15.94	5,426 to 26,45	Yes	**	0.0019
	Cell 17
	Negative Control vs. Ano10 CRISPR	-21.14	-30,74 to -11,53	Yes	****	<0,0001
	negative control vs. Ano10 CRISPR; Ciinte.Brac>Ano10	-2.679	-8,201 to 2,844	No	ns	0.4778
	Ano10 CRISPR vs. Ano10 CRISPR; Ciinte.Brac>Ano10	18.46	8,343 to 28,58	Yes	***	0.0002
	Cell 18
	Negative Control vs. Ano10 CRISPR	-22.64	-32,16 to -13,13	Yes	****	<0,0001
	negative control vs. Ano10 CRISPR; Ciinte.Brac>Ano10	-3.346	-7,525 to 0,8340	No	ns	0.1404
	Ano10 CRISPR vs. Ano10 CRISPR; Ciinte.Brac>Ano10	19.3	9,424 to 29,17	Yes	****	<0,0001
	Cell 19
	Negative Control vs. Ano10 CRISPR	-20.79	-30,97 to -10,62	Yes	****	<0,0001
	negative control vs. Ano10 CRISPR; Ciinte.Brac>Ano10	-4.975	-10,06 to 0,1063	No	ns	0.0562
	Ano10 CRISPR vs. Ano10 CRISPR; Ciinte.Brac>Ano10	15.82	5,117 to 26,52	Yes	**	0.0024
	Cell 20
	Negative Control vs. Ano10 CRISPR	-19.44	-28,78 to -10,11	Yes	****	<0,0001
	negative control vs. Ano10 CRISPR; Ciinte.Brac>Ano10	-4.506	-9,481 to 0,4686	No	ns	0.0831
	Ano10 CRISPR vs. Ano10 CRISPR; Ciinte.Brac>Ano10	14.94	4,935 to 24,94	Yes	**	0.0021
	Cell 21
	Negative Control vs. Ano10 CRISPR	-20.17	-29,50 to -10,84	Yes	****	<0,0001
	negative control vs. Ano10 CRISPR; Ciinte.Brac>Ano10	-2.599	-6,581 to 1,383	No	ns	0.2678
	Ano10 CRISPR vs. Ano10 CRISPR; Ciinte.Brac>Ano10	17.57	8,145 to 27,00	Yes	***	0.0002
	Cell 22
	Negative Control vs. Ano10 CRISPR	-21.46	-28,36 to -14,56	Yes	****	<0,0001
	negative control vs. Ano10 CRISPR; Ciinte.Brac>Ano10	-2.285	-5,304 to 0,7351	No	ns	0.1715
	Ano10 CRISPR vs. Ano10 CRISPR; Ciinte.Brac>Ano10	19.18	11,99 to 26,36	Yes	****	<0,0001
	Cell 23
	Negative Control vs. Ano10 CRISPR	-16.86	-24,21 to -9,522	Yes	****	<0,0001
	negative control vs. Ano10 CRISPR; Ciinte.Brac>Ano10	-3.662	-7,516 to 0,1914	No	ns	0.0655
	Ano10 CRISPR vs. Ano10 CRISPR; Ciinte.Brac>Ano10	13.2	5,255 to 21,15	Yes	***	0.0006
	Cell 24
	Negative Control vs. Ano10 CRISPR	-17.4	-26,81 to -7,980	Yes	***	0.0002
	negative control vs. Ano10 CRISPR; Ciinte.Brac>Ano10	-3.728	-7,463 to 0,006223	No	ns	0.0505
	Ano10 CRISPR vs. Ano10 CRISPR; Ciinte.Brac>Ano10	13.67	3,839 to 23,50	Yes	**	0.0045
	Cell 25
	Negative Control vs. Ano10 CRISPR	-20.73	-29,76 to -11,70	Yes	****	<0,0001
	negative control vs. Ano10 CRISPR; Ciinte.Brac>Ano10	-5.047	-9,568 to -0,5254	Yes	*	0.0256
	Ano10 CRISPR vs. Ano10 CRISPR; Ciinte.Brac>Ano10	15.68	5,918 to 25,45	Yes	***	0.0009
	Cell 26
	Negative Control vs. Ano10 CRISPR	-16.73	-26,20 to -7,256	Yes	***	0.0004
	negative control vs. Ano10 CRISPR; Ciinte.Brac>Ano10	-3.092	-6,234 to 0,04917	No	ns	0.0545
	Ano10 CRISPR vs. Ano10 CRISPR; Ciinte.Brac>Ano10	13.63	3,873 to 23,39	Yes	**	0.0044
	Cell 27
	Negative Control vs. Ano10 CRISPR	-21	-30,98 to -11,02	Yes	****	<0,0001
	negative control vs. Ano10 CRISPR; Ciinte.Brac>Ano10	-3.357	-6,814 to 0,09949	No	ns	0.0588
	Ano10 CRISPR vs. Ano10 CRISPR; Ciinte.Brac>Ano10	17.64	7,601 to 27,68	Yes	***	0.0004
	Cell 28
	Negative Control vs. Ano10 CRISPR	-19.39	-28,43 to -10,36	Yes	****	<0,0001
	negative control vs. Ano10 CRISPR; Ciinte.Brac>Ano10	-1.704	-5,647 to 2,238	No	ns	0.5565
	Ano10 CRISPR vs. Ano10 CRISPR; Ciinte.Brac>Ano10	17.69	8,559 to 26,82	Yes	****	<0,0001
	Cell 29
	Negative Control vs. Ano10 CRISPR	-17.77	-27,10 to -8,446	Yes	****	<0,0001
	negative control vs. Ano10 CRISPR; Ciinte.Brac>Ano10	0.6989	-4,242 to 5,640	No	ns	0.9382
	Ano10 CRISPR vs. Ano10 CRISPR; Ciinte.Brac>Ano10	18.47	9,555 to 27,39	Yes	****	<0,0001
	Cell 30
	Negative Control vs. Ano10 CRISPR	-17.94	-26,08 to -9,788	Yes	****	<0,0001
	negative control vs. Ano10 CRISPR; Ciinte.Brac>Ano10	-1.594	-6,034 to 2,847	No	ns	0.6664
	Ano10 CRISPR vs. Ano10 CRISPR; Ciinte.Brac>Ano10	16.34	8,090 to 24,60	Yes	****	<0,0001
	Cell 31
	Negative Control vs. Ano10 CRISPR	-10.37	-16,39 to -4,353	Yes	***	0.0003
	negative control vs. Ano10 CRISPR; Ciinte.Brac>Ano10	-1.358	-6,617 to 3,900	No	ns	0.8087
	Ano10 CRISPR vs. Ano10 CRISPR; Ciinte.Brac>Ano10	9.016	3,668 to 14,36	Yes	***	0.0004
	Cell 32
	Negative Control vs. Ano10 CRISPR	-12.35	-18,23 to -6,476	Yes	****	<0,0001
	negative control vs. Ano10 CRISPR; Ciinte.Brac>Ano10	-4.398	-8,687 to -0,1101	Yes	*	0.0432
	Ano10 CRISPR vs. Ano10 CRISPR; Ciinte.Brac>Ano10	7.955	1,650 to 14,26	Yes	**	0.01
	Cell 33
	Negative Control vs. Ano10 CRISPR	-12.11	-17,71 to -6,516	Yes	****	<0,0001
	negative control vs. Ano10 CRISPR; Ciinte.Brac>Ano10	-3.311	-7,730 to 1,107	No	ns	0.1777
	Ano10 CRISPR vs. Ano10 CRISPR; Ciinte.Brac>Ano10	8.804	3,268 to 14,34	Yes	***	0.0009
	Cell 34
	Negative Control vs. Ano10 CRISPR	-9.013	-13,67 to -4,359	Yes	****	<0,0001
	negative control vs. Ano10 CRISPR; Ciinte.Brac>Ano10	-2.353	-5,869 to 1,163	No	ns	0.2471
	Ano10 CRISPR vs. Ano10 CRISPR; Ciinte.Brac>Ano10	6.66	2,387 to 10,93	Yes	**	0.0013
	Cell 35
	Negative Control vs. Ano10 CRISPR	-11.12	-18,59 to -3,647	Yes	**	0.0022
	negative control vs. Ano10 CRISPR; Ciinte.Brac>Ano10	-0.6753	-6,836 to 5,486	No	ns	0.9599
	Ano10 CRISPR vs. Ano10 CRISPR; Ciinte.Brac>Ano10	10.44	5,222 to 15,66	Yes	****	<0,0001
	Cell 36
	Negative Control vs. Ano10 CRISPR	-11.4	-16,89 to -5,905	Yes	****	<0,0001
	negative control vs. Ano10 CRISPR; Ciinte.Brac>Ano10	-2.382	-5,956 to 1,193	No	ns	0.2491
	Ano10 CRISPR vs. Ano10 CRISPR; Ciinte.Brac>Ano10	9.018	2,945 to 15,09	Yes	**	0.0021
	Cell 37
	Negative Control vs. Ano10 CRISPR	-12.44	-18,27 to -6,617	Yes	****	<0,0001
	negative control vs. Ano10 CRISPR; Ciinte.Brac>Ano10	-1.536	-3,489 to 0,4174	No	ns	0.1487
	Ano10 CRISPR vs. Ano10 CRISPR; Ciinte.Brac>Ano10	10.91	5,083 to 16,73	Yes	***	0.0002
	Cell 38
	Negative Control vs. Ano10 CRISPR	-8.144	-13,31 to -2,973	Yes	**	0.0012
	negative control vs. Ano10 CRISPR; Ciinte.Brac>Ano10	-0.9834	-3,804 to 1,838	No	ns	0.6764
	Ano10 CRISPR vs. Ano10 CRISPR; Ciinte.Brac>Ano10	7.16	2,070 to 12,25	Yes	**	0.004
	Cell 39
	Negative Control vs. Ano10 CRISPR	-7.506	-13,08 to -1,933	Yes	**	0.0057
	negative control vs. Ano10 CRISPR; Ciinte.Brac>Ano10	-2.064	-6,210 to 2,082	No	ns	0.4531
	Ano10 CRISPR vs. Ano10 CRISPR; Ciinte.Brac>Ano10	5.442	-0,01709 to 10,90	No	ns	0.0509
	Cell 40 (last cell of the notochord, most posterior)
	Negative Control vs. Ano10 CRISPR	-6.853	-13,34 to -0,3659	Yes	*	0.0365
	negative control vs. Ano10 CRISPR; Ciinte.Brac>Ano10	-3.452	-11,57 to 4,669	No	ns	0.5581
	Ano10 CRISPR vs. Ano10 CRISPR; Ciinte.Brac>Ano10	3.401	-4,370 to 11,17	No	ns	0.5417
