# Supplementary material for: The ion channel Anoctamin 10/TMEM16K coordinates organ morphogenesis across scales in the urochordate notochord
Source: PLoS Biol. 2024 Aug 22;22(8):e3002762. doi: 10.1371/journal.pbio.3002762 (PMC11341064; doi:10.1371/journal.pbio.3002762)
Supplement: S4 Table — (XLSX) [file pbio.3002762.s021.xlsx]

## Sheet: S4 Table
	Fig. 1I	Mixed-effects model (REML)
									Condition	number of animals
				Time	<0,0001	****			Negative Control	31
				Notochord length	<0,0001	****			Ano10 CRISPR	30
				Time x Notochord length	<0,0001	****			Ano10 CRISPR; Ciinte.Brac>Ano10	31
		Tukey's multiple comparisons test		Number of families	11
				Number of comparisons per family	3
			0 min	Negative Control vs. Ano10 CRISPR	0.8204	ns
				negative control vs. Ano10 CRISPR; Ciinte.Brac>Ano10	0.9661	ns
				Ano10 CRISPR vs.Ano10 CRISPR; Ciinte.Brac>Ano10	0.6349	ns
			30 min	Negative Control vs. Ano10 CRISPR	0.2126	ns
				negative control vs. Ano10 CRISPR; Ciinte.Brac>Ano10	0.7399	ns
				Ano10 CRISPR vs.Ano10 CRISPR; Ciinte.Brac>Ano10	0.4921	ns
			60 min	Negative Control vs. Ano10 CRISPR	0.049	*
				negative control vs. Ano10 CRISPR; Ciinte.Brac>Ano10	0.3338	ns
				Ano10 CRISPR vs.Ano10 CRISPR; Ciinte.Brac>Ano10	0.2059	ns
			90 min	Negative Control vs. Ano10 CRISPR	0.0277	*
				negative control vs. Ano10 CRISPR; Ciinte.Brac>Ano10	0.4505	ns
				Ano10 CRISPR vs.Ano10 CRISPR; Ciinte.Brac>Ano10	0.0388	*
			120 min	Negative Control vs. Ano10 CRISPR	0.0358	*
				negative control vs. Ano10 CRISPR; Ciinte.Brac>Ano10	0.7843	ns
				Ano10 CRISPR vs.Ano10 CRISPR; Ciinte.Brac>Ano10	0.0077	**
			150 min	Negative Control vs. Ano10 CRISPR	0.0088	**
				negative control vs. Ano10 CRISPR; Ciinte.Brac>Ano10	0.5481	ns
				Ano10 CRISPR vs.Ano10 CRISPR; Ciinte.Brac>Ano10	0.0043	**
			180 min	Negative Control vs. Ano10 CRISPR	0.0022	**
				negative control vs. Ano10 CRISPR; Ciinte.Brac>Ano10	0.4912	ns
				Ano10 CRISPR vs.Ano10 CRISPR; Ciinte.Brac>Ano10	0.0036	**
			210 min	Negative Control vs. Ano10 CRISPR	0.0021	**
				negative control vs. Ano10 CRISPR; Ciinte.Brac>Ano10	0.3456	ns
				Ano10 CRISPR vs.Ano10 CRISPR; Ciinte.Brac>Ano10	0.0018	**
			240 min	Negative Control vs. Ano10 CRISPR	0.0005	***
				negative control vs. Ano10 CRISPR; Ciinte.Brac>Ano10	0.5628	ns
				Ano10 CRISPR vs.Ano10 CRISPR; Ciinte.Brac>Ano10	0.0001	***
			270 min	Negative Control vs. Ano10 CRISPR	0.0001	***
				negative control vs. Ano10 CRISPR; Ciinte.Brac>Ano10	0.8486	ns
				Ano10 CRISPR vs.Ano10 CRISPR; Ciinte.Brac>Ano10	<0.0001	****
			300 min	Negative Control vs. Ano10 CRISPR	<0.0001	****
				negative control vs. Ano10 CRISPR; Ciinte.Brac>Ano10	0.8462	ns
				Ano10 CRISPR vs.Ano10 CRISPR; Ciinte.Brac>Ano10	<0.0001	****
			330 min	Negative Control vs. Ano10 CRISPR	<0.0001	****
				negative control vs. Ano10 CRISPR; Ciinte.Brac>Ano10	0.7836	ns
				Ano10 CRISPR vs.Ano10 CRISPR; Ciinte.Brac>Ano10	<0.0001	****
			360 min	Negative Control vs. Ano10 CRISPR	<0.0001	****
				negative control vs. Ano10 CRISPR; Ciinte.Brac>Ano10	0.8154	ns
				Ano10 CRISPR vs.Ano10 CRISPR; Ciinte.Brac>Ano10	<0.0001	****
			390 min	Negative Control vs. Ano10 CRISPR	<0.0001	****
				negative control vs. Ano10 CRISPR; Ciinte.Brac>Ano10	0.8193	ns
				Ano10 CRISPR vs.Ano10 CRISPR; Ciinte.Brac>Ano10	<0.0001	****
			420 min	Negative Control vs. Ano10 CRISPR	<0.0001	****
				negative control vs. Ano10 CRISPR; Ciinte.Brac>Ano10	0.6737	ns
				Ano10 CRISPR vs.Ano10 CRISPR; Ciinte.Brac>Ano10	<0.0001	****
			450 min	Negative Control vs. Ano10 CRISPR	<0.0001	****
				negative control vs. Ano10 CRISPR; Ciinte.Brac>Ano10	0.7517	ns
				Ano10 CRISPR vs.Ano10 CRISPR; Ciinte.Brac>Ano10	<0.0001	****
			480 min	Negative Control vs. Ano10 CRISPR	<0.0001	****
				negative control vs. Ano10 CRISPR; Ciinte.Brac>Ano10	0.4539	ns
				Ano10 CRISPR vs.Ano10 CRISPR; Ciinte.Brac>Ano10	<0.0001	****
			510 min	Negative Control vs. Ano10 CRISPR	<0.0001	****
				negative control vs. Ano10 CRISPR; Ciinte.Brac>Ano10	0.4998	ns
				Ano10 CRISPR vs.Ano10 CRISPR; Ciinte.Brac>Ano10	<0.0001	****
			540 min	Negative Control vs. Ano10 CRISPR	<0.0001	****
				negative control vs. Ano10 CRISPR; Ciinte.Brac>Ano10	0.407	ns
				Ano10 CRISPR vs.Ano10 CRISPR; Ciinte.Brac>Ano10	<0.0001	****
			570 min	Negative Control vs. Ano10 CRISPR	<0.0001	****
				negative control vs. Ano10 CRISPR; Ciinte.Brac>Ano10	0.366	ns
				Ano10 CRISPR vs.Ano10 CRISPR; Ciinte.Brac>Ano10	<0.0001	****
			600 min	Negative Control vs. Ano10 CRISPR	<0.0001	****
				negative control vs. Ano10 CRISPR; Ciinte.Brac>Ano10	0.2551	ns
				Ano10 CRISPR vs.Ano10 CRISPR; Ciinte.Brac>Ano10	<0.0001	****
