# Supplementary material for: The ion channel Anoctamin 10/TMEM16K coordinates organ morphogenesis across scales in the urochordate notochord
Source: PLoS Biol. 2024 Aug 22;22(8):e3002762. doi: 10.1371/journal.pbio.3002762 (PMC11341064; doi:10.1371/journal.pbio.3002762)
Supplement: S5 Table — (XLSX) [file pbio.3002762.s022.xlsx]

## Sheet: S5 Table
	Fig. 1P	Kruskal-Wallis test		All groups	<0,0001	****
									Condition	number of animals	number of cells
		Dunn's multiple comparisons test							Negative Control	42	213
									Ano10 CRISPR	46	233
				Negative Control vs. Ano10 CRISPR	<0,0001	****			Ano10 CRISPR; Ciinte.Brac>Ano10	55	278
				negative control vs. Ano10 CRISPR; Ciinte.Brac>Ano10	0.1824	ns
				Ano10 CRISPR vs.Ano10 CRISPR; Ciinte.Brac>Ano10	<0,0001	****
