# Supplementary material for: The ion channel Anoctamin 10/TMEM16K coordinates organ morphogenesis across scales in the urochordate notochord
Source: PLoS Biol. 2024 Aug 22;22(8):e3002762. doi: 10.1371/journal.pbio.3002762 (PMC11341064; doi:10.1371/journal.pbio.3002762)
Supplement: S6 Table — (XLSX) [file pbio.3002762.s023.xlsx]

## Sheet: S6 Table
	Fig. 1Q	Kruskal-Wallis test		All groups	<0,0001	****
									Condition	number of animals	number of cells
		Dunn's multiple comparisons test							Negative Control	46	232
									Ano10 CRISPR	37	189
				Negative Control vs. Ano10 CRISPR	<0,0001	****			Ano10 CRISPR; Ciinte.Brac>Ano10	71	355
				negative control vs. Ano10 CRISPR; Ciinte.Brac>Ano10	0.2223	ns
				Ano10 CRISPR vs.Ano10 CRISPR; Ciinte.Brac>Ano10	<0,0001	****
