# Supplementary material for: The ion channel Anoctamin 10/TMEM16K coordinates organ morphogenesis across scales in the urochordate notochord
Source: PLoS Biol. 2024 Aug 22;22(8):e3002762. doi: 10.1371/journal.pbio.3002762 (PMC11341064; doi:10.1371/journal.pbio.3002762)
Supplement: S7 Table — (XLSX) [file pbio.3002762.s024.xlsx]

## Sheet: S7 Table
		Figure & Panel	Test	Data point	Comparison	P value	P value summary			Condition	number of animals
										Negative Control	33
		S4K Fig.	Kruskal-Wallis test		All groups	<0,0001	****			Ano10 CRISPR	33
										Ano10 CRISPR; Ciinte.Brac>Ano10	40
			Dunn's multiple comparisons test		Number of families	1
					Number of comparisons per family	3
					Negative Control vs. Ano10 CRISPR	0.0002	***
					Negative control vs. Ano10 CRISPR; Ciinte.Brac>Ano10	>0,9999	ns
					Ano10 CRISPR vs.Ano10 CRISPR; Ciinte.Brac>Ano10	<0,0001	****
