# Supplementary material for: The ion channel Anoctamin 10/TMEM16K coordinates organ morphogenesis across scales in the urochordate notochord
Source: PLoS Biol. 2024 Aug 22;22(8):e3002762. doi: 10.1371/journal.pbio.3002762 (PMC11341064; doi:10.1371/journal.pbio.3002762)
Supplement: S8 Table — (XLSX) [file pbio.3002762.s025.xlsx]

## Sheet: S8 Table
		Figure & Panel	Test	Data point	Comparison	P value	P value summary			Condition	number of animals
										Negative Control	46
		S4O Fig.	Mann Whitney		Negative Control vs. Ano10 CRISPR	0.8921	ns			Ano10 CRISPR	47
			test
