# Supplementary material for: The ion channel Anoctamin 10/TMEM16K coordinates organ morphogenesis across scales in the urochordate notochord
Source: PLoS Biol. 2024 Aug 22;22(8):e3002762. doi: 10.1371/journal.pbio.3002762 (PMC11341064; doi:10.1371/journal.pbio.3002762)
Supplement: S9 Table — (XLSX) [file pbio.3002762.s026.xlsx]

## Sheet: S9 Table
	S4P Fig.	Kruskal-Wallis test		All groups	0.0007	***
									Condition	number of animals	number of cells
		Dunn's multiple comparisons test							Negative Control	47	239
									Ano10 CRISPR	37	187
				Negative Control vs. Ano10 CRISPR	0.0068	**			Ano10 CRISPR; Ciinte.Brac>Ano10	59	295
				negative control vs. Ano10 CRISPR; Ciinte.Brac>Ano10	>0,9999	ns
				Ano10 CRISPR vs.Ano10 CRISPR; Ciinte.Brac>Ano10	0.0009	***
