# Supplementary material for: The ion channel Anoctamin 10/TMEM16K coordinates organ morphogenesis across scales in the urochordate notochord
Source: PLoS Biol. 2024 Aug 22;22(8):e3002762. doi: 10.1371/journal.pbio.3002762 (PMC11341064; doi:10.1371/journal.pbio.3002762)
Supplement: S10 Table — (XLSX) [file pbio.3002762.s027.xlsx]

## Sheet: S10 Table
	Kruskal-Wallis test					Treatment	Number of animals
	P value	<0,0001				Brachyury>mutant Spicee::mCherry	69
	Exact or approximate P value?	Approximate				Brachyury>NES::Spicee::mCherry	50
	P value summary	****				Brachyury>Lyn::Spicee::mCherry	54
	Do the medians vary signif. (P < 0.05)?	Yes
	Number of groups	3
	Kruskal-Wallis statistic	67.36
	Data summary
	Number of treatments (columns)	3
	Number of values (total)	173
	Number of families	1
	Number of comparisons per family	3
	Alpha	0.05
	Dunn's multiple comparisons test	Mean rank diff,	Significant?	Summary	Adjusted P Value
	Brachyury>mutant Spicee::mCherry vs. Brachyury>Lyn::Spicee::mCherry	34.19	Yes	***	0.0005
	Brachyury>mutant Spicee::mCherry vs. Brachyury>NES::Spicee::mCherry	76.3	Yes	****	<0,0001
	Brachyury>Lyn::Spicee::mCherry vs Brachyury>NES::Spicee::mCherry	42.12	Yes	****	<0,0001
	Descriptive statistics
		Brachyury>mutant Spicee::mRFP	Brachyury>Spicee-NES::mRFP	Brachyury>Lyn-Spicee::RFP
	Mean	410.6	338.4	255.3
	Std. Deviation	83.23	99.44	59.82
	Std. Error of Mean	10.02	13.53	8.46
