# Supplementary material for: The ion channel Anoctamin 10/TMEM16K coordinates organ morphogenesis across scales in the urochordate notochord
Source: PLoS Biol. 2024 Aug 22;22(8):e3002762. doi: 10.1371/journal.pbio.3002762 (PMC11341064; doi:10.1371/journal.pbio.3002762)
Supplement: S11 Table — (XLSX) [file pbio.3002762.s028.xlsx]

## Sheet: S11 Table
	Kruskal-Wallis test					Treatment	Number of cells	Number of animals
	P value	<0,0001				Brachyury>mutant Spicee::mRFP	200	40
	Exact or approximate P value?	Approximate				Brachyury>Spicee-NES::mRFP	200	40
	P value summary	****				Brachyury>Lyn-Spicee::RFP	200	40
	Do the medians vary signif. (P < 0.05)?	Yes
	Number of groups	3
	Kruskal-Wallis statistic	203.5
	Data summary
	Number of treatments (columns)	3
	Number of values (total)	600
	Number of families	1
	Number of comparisons per family	3
	Alpha	0.05
	Dunn's multiple comparisons test	Mean rank diff,	Significant?	Summary	Adjusted P Value
	Brachyury>mutant Spicee::mRFP vs. Brachyury>Lyn-Spicee::mRFP	-174.2	Yes	****	<0,0001
	Brachyury>mutant Spicee::mRFP vs. Brachyury>Spicee-NES::mRFP	-238.6	Yes	****	<0,0001
	Brachyury>Lyn-Spicee::mRFP vs Brachyury>Spicee-NES::mRFP	-64.4	Yes	***	0.0006
	Descriptive statistics
		Brachyury>mutant Spicee::mRFP	Brachyury>Spicee-NES::mRFP	Brachyury>Lyn-Spicee::RFP
	Mean	31.37	45.6	52.01
	Std. Deviation	9.29	12.91	14.4
	Std. Error of Mean	0.6569	0.9152	1.019
