# Supplementary material for: The ion channel Anoctamin 10/TMEM16K coordinates organ morphogenesis across scales in the urochordate notochord
Source: PLoS Biol. 2024 Aug 22;22(8):e3002762. doi: 10.1371/journal.pbio.3002762 (PMC11341064; doi:10.1371/journal.pbio.3002762)
Supplement: S12 Table — (XLSX) [file pbio.3002762.s029.xlsx]

## Sheet: S12 Table
Two-way RM ANOVA	Matching: Both factors						Treatment	Number of animals
Assume sphericity?	No						Brachyury>mutant Spicee::mRFP	15
Alpha	0.05						Brachyury>Spicee-NES::mRFP	15
							Brachyury>Lyn-Spicee::RFP	15
Source of Variation	% of total variation	P value	P value summary	Significant?	Geisser-Greenhouse's epsilon
Row Factor	69.64	<0,0001	****	Yes	0.35
Column Factor	13.18	<0,0001	****	Yes	0.9021
Row Factor x Column Factor	7.557	<0,0001	****	Yes	0.2049
Subject x Row Factor	1.02
Subject x Column Factor	4.409
Subject	1.449
ANOVA table	SS	DF	MS	F (DFn, DFd)	P value
Row Factor	26.83	10	2.683	F (3,500, 49,01) = 955,9	P<0,0001
Column Factor	5.079	2	2.539	F (1,804, 25,26) = 41,87	P<0,0001
Row Factor x Column Factor	2.911	20	0.1456	F (4,097, 57,36) = 38,63	P<0,0001
Subject x Row Factor	0.393	140	0.002807
Subject x Column Factor	1.698	28	0.06065
Subject	0.5581	14	0.03986
Residual	1.055	280	0.003768
Data summary
Number of columns (Column Factor)	3
Number of rows (Row Factor)	11
Number of subjects (Subject)	15
Number of missing values	0
	Number of families	11
	Number of comparisons per family	3
	Alpha	0.05
	Tukey's multiple comparisons test	Mean Diff,	95,00% CI of diff,	Below threshold?	Summary	Adjusted P Value
	0 minutes
	Brachyury>mutant Spicee::mRFP vs. Brachyury>Lyn-Spicee::mRFP	0
	Brachyury>mutant Spicee::mRFP vs. Brachyury>Spicee-NES::mRFP	0
	Brachyury>Lyn-Spicee::mRFP vs Brachyury>Spicee-NES::mRFP	0
	30 minutes
	Brachyury>mutant Spicee::mRFP vs. Brachyury>Lyn-Spicee::mRFP	-0.006667	-0,02733 to 0,01399	No	ns	0.6825
	Brachyury>mutant Spicee::mRFP vs. Brachyury>Spicee-NES::mRFP	0.01167	-0,009383 to 0,03272	No	ns	0.3433
	Brachyury>Lyn-Spicee::mRFP vs Brachyury>Spicee-NES::mRFP	0.01833	-0,005954 to 0,04262	No	ns	0.1549
	60 minutes
	Brachyury>mutant Spicee::mRFP vs. Brachyury>Lyn-Spicee::mRFP	0.008333	-0,03529 to 0,05195	No	ns	0.8725
	Brachyury>mutant Spicee::mRFP vs. Brachyury>Spicee-NES::mRFP	0.015	-0,05371 to 0,08371	No	ns	0.8373
	Brachyury>Lyn-Spicee::mRFP vs Brachyury>Spicee-NES::mRFP	0.006667	-0,07218 to 0,08551	No	ns	0.9734
	90 minutes
	Brachyury>mutant Spicee::mRFP vs. Brachyury>Lyn-Spicee::mRFP	0.04833	-0,02404 to 0,1207	No	ns	0.2228
	Brachyury>mutant Spicee::mRFP vs. Brachyury>Spicee-NES::mRFP	0.07167	-0,007283 to 0,1506	No	ns	0.0776
	Brachyury>Lyn-Spicee::mRFP vs Brachyury>Spicee-NES::mRFP	0.02333	-0,05099 to 0,09765	No	ns	0.6962
	120 minutes
	Brachyury>mutant Spicee::mRFP vs. Brachyury>Lyn-Spicee::mRFP	0.11	0,01707 to 0,2029	Yes	*	0.0202
	Brachyury>mutant Spicee::mRFP vs. Brachyury>Spicee-NES::mRFP	0.19	0,09840 to 0,2816	Yes	***	0.0002
	Brachyury>Lyn-Spicee::mRFP vs Brachyury>Spicee-NES::mRFP	0.08	0,02141 to 0,1386	Yes	**	0.008
	150 minutes
	Brachyury>mutant Spicee::mRFP vs. Brachyury>Lyn-Spicee::mRFP	0.1783	0,06166 to 0,2950	Yes	**	0.0035
	Brachyury>mutant Spicee::mRFP vs. Brachyury>Spicee-NES::mRFP	0.2783	0,1706 to 0,3861	Yes	****	<0,0001
	Brachyury>Lyn-Spicee::mRFP vs Brachyury>Spicee-NES::mRFP	0.1	0,03272 to 0,1673	Yes	**	0.0044
	180 minutes
	Brachyury>mutant Spicee::mRFP vs. Brachyury>Lyn-Spicee::mRFP	0.2367	0,1112 to 0,3621	Yes	***	0.0006
	Brachyury>mutant Spicee::mRFP vs. Brachyury>Spicee-NES::mRFP	0.3483	0,2259 to 0,4707	Yes	****	<0,0001
	Brachyury>Lyn-Spicee::mRFP vs Brachyury>Spicee-NES::mRFP	0.1117	0,02438 to 0,1990	Yes	*	0.0124
	210 minutes
	Brachyury>mutant Spicee::mRFP vs. Brachyury>Lyn-Spicee::mRFP	0.2767	0,1484 to 0,4049	Yes	***	0.0002
	Brachyury>mutant Spicee::mRFP vs. Brachyury>Spicee-NES::mRFP	0.405	0,2870 to 0,5230	Yes	****	<0,0001
	Brachyury>Lyn-Spicee::mRFP vs Brachyury>Spicee-NES::mRFP	0.1283	0,03343 to 0,2232	Yes	**	0.0086
	240 minutes
	Brachyury>mutant Spicee::mRFP vs. Brachyury>Lyn-Spicee::mRFP	0.3017	0,1723 to 0,4310	Yes	****	<0,0001
	Brachyury>mutant Spicee::mRFP vs. Brachyury>Spicee-NES::mRFP	0.44	0,3271 to 0,5529	Yes	****	<0,0001
	Brachyury>Lyn-Spicee::mRFP vs Brachyury>Spicee-NES::mRFP	0.1383	0,03599 to 0,2407	Yes	**	0.0086
	270 minutes
	Brachyury>mutant Spicee::mRFP vs. Brachyury>Lyn-Spicee::mRFP	0.31	0,1933 to 0,4267	Yes	****	<0,0001
	Brachyury>mutant Spicee::mRFP vs. Brachyury>Spicee-NES::mRFP	0.455	0,3495 to 0,5605	Yes	****	<0,0001
	Brachyury>Lyn-Spicee::mRFP vs Brachyury>Spicee-NES::mRFP	0.145	0,04359 to 0,2464	Yes	**	0.0058
	300 minutes
	Brachyury>mutant Spicee::mRFP vs. Brachyury>Lyn-Spicee::mRFP	0.31	0,1987 to 0,4213	Yes	****	<0,0001
	Brachyury>mutant Spicee::mRFP vs. Brachyury>Spicee-NES::mRFP	0.4683	0,3653 to 0,5714	Yes	****	<0,0001
	Brachyury>Lyn-Spicee::mRFP vs Brachyury>Spicee-NES::mRFP	0.1583	0,04779 to 0,2689	Yes	**	0.0057
