# Supplementary material for: The ion channel Anoctamin 10/TMEM16K coordinates organ morphogenesis across scales in the urochordate notochord
Source: PLoS Biol. 2024 Aug 22;22(8):e3002762. doi: 10.1371/journal.pbio.3002762 (PMC11341064; doi:10.1371/journal.pbio.3002762)
Supplement: S13 Table — (XLSX) [file pbio.3002762.s030.xlsx]

## Sheet: S13 Table
Mixed-effects model (REML)	Matching: Stacked						Treatment	Number of animals
Assume sphericity?	No						Brachyury>mutant Spicee::mRFP	45
Alpha	0.05						Brachyury>Spicee-NES::mRFP	42
							Brachyury>Lyn-Spicee::RFP	53
Fixed effects (type III)	P value	P value summary	Statistically significant (P < 0,05)?	F (DFn, DFd)	Geisser-Greenhouse's epsilon
Time	0.0003	***	Yes	F (5,536, 757,8) = 4,398	0.142
Column Factor	<0,0001	****	Yes	F (2, 137) = 16,02
Time x Column Factor	<0,0001	****	Yes	F (78, 5338) = 1,963
Random effects	SD	Variance
Subject	11.02	121.4
Residual	13.29	176.7
Was the matching effective?
Chi-square, df	2406, 1
P value	<0,0001
P value summary	****
Is there significant matching (P < 0.05)?	Yes
Data summary
Number of columns (Column Factor)	3
Number of rows (Time)	40
Number of subjects (Subject)	140
Number of missing values	5
	Number of families	40
	Number of comparisons per family	3
	Alpha	0.05
	Tukey's multiple comparisons test	Mean Diff,	95,00% CI of diff,	Below threshold?	Summary	Adjusted P Value
	Tukey's multiple comparisons test	Mean Diff,	95,00% CI of diff,	Below threshold?	Summary	Adjusted P Value
	Cell 1 (Anterior most cell of notochord)
	Brachyury>mutant Spicee::mRFP vs. Brachyury>Lyn-Spicee::mRFP	-20.49	-32,16 to -8,819	Yes	***	0.0003
	Brachyury>mutant Spicee::mRFP vs. Brachyury>Spicee-NES::mRFP	-13.61	-23,06 to -4,154	Yes	**	0.0028
	Brachyury>Lyn-Spicee::mRFP vs Brachyury>Spicee-NES::mRFP	6.882	-7,324 to 21,09	No	ns	0.4827
	Cell 2
	Brachyury>mutant Spicee::mRFP vs. Brachyury>Lyn-Spicee::mRFP	-18.98	-29,60 to -8,353	Yes	***	0.0002
	Brachyury>mutant Spicee::mRFP vs. Brachyury>Spicee-NES::mRFP	-13.21	-21,70 to -4,714	Yes	**	0.0012
	Brachyury>Lyn-Spicee::mRFP vs Brachyury>Spicee-NES::mRFP	5.766	-7,184 to 18,72	No	ns	0.5398
	Cell 3
	Brachyury>mutant Spicee::mRFP vs. Brachyury>Lyn-Spicee::mRFP	-22.88	-36,07 to -9,687	Yes	***	0.0004
	Brachyury>mutant Spicee::mRFP vs. Brachyury>Spicee-NES::mRFP	-12.83	-20,06 to -5,597	Yes	***	0.0002
	Brachyury>Lyn-Spicee::mRFP vs Brachyury>Spicee-NES::mRFP	10.05	-4,689 to 24,78	No	ns	0.2382
	Cell 4
	Brachyury>mutant Spicee::mRFP vs. Brachyury>Lyn-Spicee::mRFP	-17.25	-26,99 to -7,506	Yes	***	0.0003
	Brachyury>mutant Spicee::mRFP vs. Brachyury>Spicee-NES::mRFP	-16.4	-23,92 to -8,874	Yes	****	<0,0001
	Brachyury>Lyn-Spicee::mRFP vs Brachyury>Spicee-NES::mRFP	0.8511	-11,03 to 12,73	No	ns	0.984
	Cell 5
	Brachyury>mutant Spicee::mRFP vs. Brachyury>Lyn-Spicee::mRFP	-16.22	-25,36 to -7,078	Yes	***	0.0003
	Brachyury>mutant Spicee::mRFP vs. Brachyury>Spicee-NES::mRFP	-14.88	-22,11 to -7,650	Yes	****	<0,0001
	Brachyury>Lyn-Spicee::mRFP vs Brachyury>Spicee-NES::mRFP	1.341	-10,08 to 12,77	No	ns	0.9577
	Cell 6
	Brachyury>mutant Spicee::mRFP vs. Brachyury>Lyn-Spicee::mRFP	-14.87	-24,93 to -4,811	Yes	**	0.0024
	Brachyury>mutant Spicee::mRFP vs. Brachyury>Spicee-NES::mRFP	-15.35	-22,19 to -8,500	Yes	****	<0,0001
	Brachyury>Lyn-Spicee::mRFP vs Brachyury>Spicee-NES::mRFP	-0.4734	-12,27 to 11,32	No	ns	0.9949
	Cell 7
	Brachyury>mutant Spicee::mRFP vs. Brachyury>Lyn-Spicee::mRFP	-12.62	-21,18 to -4,053	Yes	**	0.0025
	Brachyury>mutant Spicee::mRFP vs. Brachyury>Spicee-NES::mRFP	-16.3	-24,01 to -8,600	Yes	****	<0,0001
	Brachyury>Lyn-Spicee::mRFP vs Brachyury>Spicee-NES::mRFP	-3.685	-14,90 to 7,527	No	ns	0.7142
	Cell 8
	Brachyury>mutant Spicee::mRFP vs. Brachyury>Lyn-Spicee::mRFP	-12.72	-21,12 to -4,320	Yes	**	0.0019
	Brachyury>mutant Spicee::mRFP vs. Brachyury>Spicee-NES::mRFP	-16.58	-23,20 to -9,957	Yes	****	<0,0001
	Brachyury>Lyn-Spicee::mRFP vs Brachyury>Spicee-NES::mRFP	-3.86	-14,35 to 6,626	No	ns	0.6553
	Cell 9
	Brachyury>mutant Spicee::mRFP vs. Brachyury>Lyn-Spicee::mRFP	-12.55	-20,59 to -4,518	Yes	**	0.0013
	Brachyury>mutant Spicee::mRFP vs. Brachyury>Spicee-NES::mRFP	-15.46	-21,64 to -9,274	Yes	****	<0,0001
	Brachyury>Lyn-Spicee::mRFP vs Brachyury>Spicee-NES::mRFP	-2.905	-12,81 to 6,998	No	ns	0.764
	Cell 10
	Brachyury>mutant Spicee::mRFP vs. Brachyury>Lyn-Spicee::mRFP	-13.92	-22,92 to -4,921	Yes	**	0.0015
	Brachyury>mutant Spicee::mRFP vs. Brachyury>Spicee-NES::mRFP	-13.84	-19,69 to -8,000	Yes	****	<0,0001
	Brachyury>Lyn-Spicee::mRFP vs Brachyury>Spicee-NES::mRFP	0.07512	-10,28 to 10,43	No	ns	0.9998
	Cell 11
	Brachyury>mutant Spicee::mRFP vs. Brachyury>Lyn-Spicee::mRFP	-12.59	-21,05 to -4,131	Yes	**	0.0022
	Brachyury>mutant Spicee::mRFP vs. Brachyury>Spicee-NES::mRFP	-12.68	-18,63 to -6,730	Yes	****	<0,0001
	Brachyury>Lyn-Spicee::mRFP vs Brachyury>Spicee-NES::mRFP	-0.08737	-10,15 to 9,978	No	ns	0.9998
	Cell 12
	Brachyury>mutant Spicee::mRFP vs. Brachyury>Lyn-Spicee::mRFP	-13.66	-21,48 to -5,828	Yes	***	0.0003
	Brachyury>mutant Spicee::mRFP vs. Brachyury>Spicee-NES::mRFP	-8.511	-13,76 to -3,257	Yes	***	0.0007
	Brachyury>Lyn-Spicee::mRFP vs Brachyury>Spicee-NES::mRFP	5.146	-3,960 to 14,25	No	ns	0.3715
	Cell 13
	Brachyury>mutant Spicee::mRFP vs. Brachyury>Lyn-Spicee::mRFP	-13.28	-20,30 to -6,255	Yes	***	0.0001
	Brachyury>mutant Spicee::mRFP vs. Brachyury>Spicee-NES::mRFP	-9.836	-13,95 to -5,721	Yes	****	<0,0001
	Brachyury>Lyn-Spicee::mRFP vs Brachyury>Spicee-NES::mRFP	3.44	-4,500 to 11,38	No	ns	0.5555
	Cell 14
	Brachyury>mutant Spicee::mRFP vs. Brachyury>Lyn-Spicee::mRFP	-13.52	-19,87 to -7,171	Yes	****	<0,0001
	Brachyury>mutant Spicee::mRFP vs. Brachyury>Spicee-NES::mRFP	-9.684	-14,14 to -5,231	Yes	****	<0,0001
	Brachyury>Lyn-Spicee::mRFP vs Brachyury>Spicee-NES::mRFP	3.836	-3,626 to 11,30	No	ns	0.4401
	Cell 15
	Brachyury>mutant Spicee::mRFP vs. Brachyury>Lyn-Spicee::mRFP	-14.36	-21,10 to -7,619	Yes	****	<0,0001
	Brachyury>mutant Spicee::mRFP vs. Brachyury>Spicee-NES::mRFP	-8.965	-13,64 to -4,290	Yes	****	<0,0001
	Brachyury>Lyn-Spicee::mRFP vs Brachyury>Spicee-NES::mRFP	5.394	-2,556 to 13,34	No	ns	0.2427
	Cell 16
	Brachyury>mutant Spicee::mRFP vs. Brachyury>Lyn-Spicee::mRFP	-11.36	-17,50 to -5,221	Yes	***	0.0001
	Brachyury>mutant Spicee::mRFP vs. Brachyury>Spicee-NES::mRFP	-9.538	-14,95 to -4,121	Yes	***	0.0002
	Brachyury>Lyn-Spicee::mRFP vs Brachyury>Spicee-NES::mRFP	1.821	-6,034 to 9,677	No	ns	0.8454
	Cell 17
	Brachyury>mutant Spicee::mRFP vs. Brachyury>Lyn-Spicee::mRFP	-9.478	-16,02 to -2,940	Yes	**	0.0029
	Brachyury>mutant Spicee::mRFP vs. Brachyury>Spicee-NES::mRFP	-8.9	-13,42 to -4,382	Yes	****	<0,0001
	Brachyury>Lyn-Spicee::mRFP vs Brachyury>Spicee-NES::mRFP	0.5782	-7,047 to 8,203	No	ns	0.982
	Cell 18
	Brachyury>mutant Spicee::mRFP vs. Brachyury>Lyn-Spicee::mRFP	-11.84	-18,27 to -5,406	Yes	***	0.0002
	Brachyury>mutant Spicee::mRFP vs. Brachyury>Spicee-NES::mRFP	-11.72	-16,81 to -6,630	Yes	****	<0,0001
	Brachyury>Lyn-Spicee::mRFP vs Brachyury>Spicee-NES::mRFP	0.1138	-7,876 to 8,103	No	ns	0.9994
	Cell 19
	Brachyury>mutant Spicee::mRFP vs. Brachyury>Lyn-Spicee::mRFP	-10.19	-17,13 to -3,253	Yes	**	0.0026
	Brachyury>mutant Spicee::mRFP vs. Brachyury>Spicee-NES::mRFP	-12.05	-18,24 to -5,861	Yes	****	<0,0001
	Brachyury>Lyn-Spicee::mRFP vs Brachyury>Spicee-NES::mRFP	-1.862	-10,89 to 7,170	No	ns	0.8755
	Cell 20
	Brachyury>mutant Spicee::mRFP vs. Brachyury>Lyn-Spicee::mRFP	-8.847	-14,15 to -3,538	Yes	***	0.0006
	Brachyury>mutant Spicee::mRFP vs. Brachyury>Spicee-NES::mRFP	-10.17	-15,52 to -4,825	Yes	****	<0,0001
	Brachyury>Lyn-Spicee::mRFP vs Brachyury>Spicee-NES::mRFP	-1.324	-8,602 to 5,955	No	ns	0.9018
	Cell 21
	Brachyury>mutant Spicee::mRFP vs. Brachyury>Lyn-Spicee::mRFP	-7.128	-11,10 to -3,160	Yes	***	0.0002
	Brachyury>mutant Spicee::mRFP vs. Brachyury>Spicee-NES::mRFP	-9.57	-15,16 to -3,977	Yes	***	0.0004
	Brachyury>Lyn-Spicee::mRFP vs Brachyury>Spicee-NES::mRFP	-2.442	-9,110 to 4,227	No	ns	0.6588
	Cell 22
	Brachyury>mutant Spicee::mRFP vs. Brachyury>Lyn-Spicee::mRFP	-9.983	-15,11 to -4,852	Yes	****	<0,0001
	Brachyury>mutant Spicee::mRFP vs. Brachyury>Spicee-NES::mRFP	-12.46	-19,36 to -5,554	Yes	***	0.0002
	Brachyury>Lyn-Spicee::mRFP vs Brachyury>Spicee-NES::mRFP	-2.473	-10,87 to 5,923	No	ns	0.763
	Cell 23
	Brachyury>mutant Spicee::mRFP vs. Brachyury>Lyn-Spicee::mRFP	-8.238	-13,97 to -2,502	Yes	**	0.0031
	Brachyury>mutant Spicee::mRFP vs. Brachyury>Spicee-NES::mRFP	-10.13	-16,77 to -3,494	Yes	**	0.0015
	Brachyury>Lyn-Spicee::mRFP vs Brachyury>Spicee-NES::mRFP	-1.892	-10,34 to 6,561	No	ns	0.8552
	Cell 24
	Brachyury>mutant Spicee::mRFP vs. Brachyury>Lyn-Spicee::mRFP	-10.9	-17,99 to -3,811	Yes	**	0.0016
	Brachyury>mutant Spicee::mRFP vs. Brachyury>Spicee-NES::mRFP	-10.62	-17,22 to -4,012	Yes	***	0.0008
	Brachyury>Lyn-Spicee::mRFP vs Brachyury>Spicee-NES::mRFP	0.2832	-9,121 to 9,687	No	ns	0.9972
	Cell 25
	Brachyury>mutant Spicee::mRFP vs. Brachyury>Lyn-Spicee::mRFP	-10.66	-19,36 to -1,954	Yes	*	0.0131
	Brachyury>mutant Spicee::mRFP vs. Brachyury>Spicee-NES::mRFP	-8.214	-12,73 to -3,695	Yes	***	0.0001
	Brachyury>Lyn-Spicee::mRFP vs Brachyury>Spicee-NES::mRFP	2.441	-7,130 to 12,01	No	ns	0.8139
	Cell 26
	Brachyury>mutant Spicee::mRFP vs. Brachyury>Lyn-Spicee::mRFP	-13.38	-21,37 to -5,394	Yes	***	0.0006
	Brachyury>mutant Spicee::mRFP vs. Brachyury>Spicee-NES::mRFP	-9.298	-14,33 to -4,269	Yes	***	0.0001
	Brachyury>Lyn-Spicee::mRFP vs Brachyury>Spicee-NES::mRFP	4.084	-5,132 to 13,30	No	ns	0.5414
	Cell 27
	Brachyury>mutant Spicee::mRFP vs. Brachyury>Lyn-Spicee::mRFP	-9.671	-17,63 to -1,708	Yes	*	0.014
	Brachyury>mutant Spicee::mRFP vs. Brachyury>Spicee-NES::mRFP	-6.909	-10,90 to -2,919	Yes	***	0.0003
	Brachyury>Lyn-Spicee::mRFP vs Brachyury>Spicee-NES::mRFP	2.763	-5,968 to 11,49	No	ns	0.7286
	Cell 28
	Brachyury>mutant Spicee::mRFP vs. Brachyury>Lyn-Spicee::mRFP	-9.302	-16,63 to -1,973	Yes	**	0.0098
	Brachyury>mutant Spicee::mRFP vs. Brachyury>Spicee-NES::mRFP	-7.672	-12,79 to -2,558	Yes	**	0.0018
	Brachyury>Lyn-Spicee::mRFP vs Brachyury>Spicee-NES::mRFP	1.629	-6,911 to 10,17	No	ns	0.8918
	Cell 29
	Brachyury>mutant Spicee::mRFP vs. Brachyury>Lyn-Spicee::mRFP	-7.975	-14,44 to -1,505	Yes	*	0.0124
	Brachyury>mutant Spicee::mRFP vs. Brachyury>Spicee-NES::mRFP	-10.87	-17,54 to -4,197	Yes	***	0.0007
	Brachyury>Lyn-Spicee::mRFP vs Brachyury>Spicee-NES::mRFP	-2.892	-11,90 to 6,113	No	ns	0.7253
	Cell 30
	Brachyury>mutant Spicee::mRFP vs. Brachyury>Lyn-Spicee::mRFP	-10.06	-16,85 to -3,265	Yes	**	0.0022
	Brachyury>mutant Spicee::mRFP vs. Brachyury>Spicee-NES::mRFP	-10.58	-16,92 to -4,232	Yes	***	0.0005
	Brachyury>Lyn-Spicee::mRFP vs Brachyury>Spicee-NES::mRFP	-0.5177	-9,291 to 8,256	No	ns	0.9892
	Cell 31
	Brachyury>mutant Spicee::mRFP vs. Brachyury>Lyn-Spicee::mRFP	-10.66	-18,94 to -2,369	Yes	**	0.0087
	Brachyury>mutant Spicee::mRFP vs. Brachyury>Spicee-NES::mRFP	-10.08	-16,99 to -3,172	Yes	**	0.0024
	Brachyury>Lyn-Spicee::mRFP vs Brachyury>Spicee-NES::mRFP	0.5763	-9,702 to 10,85	No	ns	0.9902
	Cell 32
	Brachyury>mutant Spicee::mRFP vs. Brachyury>Lyn-Spicee::mRFP	-8.427	-14,59 to -2,267	Yes	**	0.0051
	Brachyury>mutant Spicee::mRFP vs. Brachyury>Spicee-NES::mRFP	-9.661	-16,46 to -2,865	Yes	**	0.0033
	Brachyury>Lyn-Spicee::mRFP vs Brachyury>Spicee-NES::mRFP	-1.234	-10,09 to 7,623	No	ns	0.9411
	Cell 33
	Brachyury>mutant Spicee::mRFP vs. Brachyury>Lyn-Spicee::mRFP	-6.55	-12,18 to -0,9220	Yes	*	0.0191
	Brachyury>mutant Spicee::mRFP vs. Brachyury>Spicee-NES::mRFP	-10.28	-18,29 to -2,262	Yes	**	0.0087
	Brachyury>Lyn-Spicee::mRFP vs Brachyury>Spicee-NES::mRFP	-3.728	-13,26 to 5,800	No	ns	0.6212
	Cell 34
	Brachyury>mutant Spicee::mRFP vs. Brachyury>Lyn-Spicee::mRFP	-7.716	-14,59 to -0,8437	Yes	*	0.0245
	Brachyury>mutant Spicee::mRFP vs. Brachyury>Spicee-NES::mRFP	-11.67	-20,29 to -3,054	Yes	**	0.0053
	Brachyury>Lyn-Spicee::mRFP vs Brachyury>Spicee-NES::mRFP	-3.958	-14,53 to 6,615	No	ns	0.6468
	Cell 35
	Brachyury>mutant Spicee::mRFP vs. Brachyury>Lyn-Spicee::mRFP	-8.088	-14,26 to -1,916	Yes	**	0.0075
	Brachyury>mutant Spicee::mRFP vs. Brachyury>Spicee-NES::mRFP	-13.2	-22,42 to -3,982	Yes	**	0.0031
	Brachyury>Lyn-Spicee::mRFP vs Brachyury>Spicee-NES::mRFP	-5.115	-15,94 to 5,709	No	ns	0.5002
	Cell 36
	Brachyury>mutant Spicee::mRFP vs. Brachyury>Lyn-Spicee::mRFP	-4.929	-8,594 to -1,264	Yes	**	0.0056
	Brachyury>mutant Spicee::mRFP vs. Brachyury>Spicee-NES::mRFP	-11.9	-22,09 to -1,715	Yes	*	0.0183
	Brachyury>Lyn-Spicee::mRFP vs Brachyury>Spicee-NES::mRFP	-6.972	-17,55 to 3,604	No	ns	0.2607
	Cell 37
	Brachyury>mutant Spicee::mRFP vs. Brachyury>Lyn-Spicee::mRFP	-5.824	-12,41 to 0,7580	No	ns	0.0922
	Brachyury>mutant Spicee::mRFP vs. Brachyury>Spicee-NES::mRFP	-12.74	-23,46 to -2,010	Yes	*	0.0162
	Brachyury>Lyn-Spicee::mRFP vs Brachyury>Spicee-NES::mRFP	-6.913	-19,23 to 5,407	No	ns	0.3777
	Cell 38
	Brachyury>mutant Spicee::mRFP vs. Brachyury>Lyn-Spicee::mRFP	-4.688	-8,366 to -1,010	Yes	**	0.0092
	Brachyury>mutant Spicee::mRFP vs. Brachyury>Spicee-NES::mRFP	-14.04	-25,43 to -2,647	Yes	*	0.0122
	Brachyury>Lyn-Spicee::mRFP vs Brachyury>Spicee-NES::mRFP	-9.352	-21,14 to 2,440	No	ns	0.146
	Cell 39
	Brachyury>mutant Spicee::mRFP vs. Brachyury>Lyn-Spicee::mRFP	-4.267	-7,422 to -1,112	Yes	**	0.0053
	Brachyury>mutant Spicee::mRFP vs. Brachyury>Spicee-NES::mRFP	-15.37	-27,63 to -3,105	Yes	*	0.0106
	Brachyury>Lyn-Spicee::mRFP vs Brachyury>Spicee-NES::mRFP	-11.1	-23,58 to 1,379	No	ns	0.0907
	Cell 40 (last cell of the notochord, most posterior)
	Brachyury>mutant Spicee::mRFP vs. Brachyury>Lyn-Spicee::mRFP	-3.82	-9,231 to 1,591	No	ns	0.2116
	Brachyury>mutant Spicee::mRFP vs. Brachyury>Spicee-NES::mRFP	-14.97	-27,81 to -2,136	Yes	*	0.0186
	Brachyury>Lyn-Spicee::mRFP vs Brachyury>Spicee-NES::mRFP	-11.15	-24,89 to 2,585	No	ns	0.1339
