# Supplementary material for: The ion channel Anoctamin 10/TMEM16K coordinates organ morphogenesis across scales in the urochordate notochord
Source: PLoS Biol. 2024 Aug 22;22(8):e3002762. doi: 10.1371/journal.pbio.3002762 (PMC11341064; doi:10.1371/journal.pbio.3002762)
Supplement: S14 Table — (XLSX) [file pbio.3002762.s031.xlsx]

## Sheet: S14 Table
	Kruskal-Wallis test						Treatment	Number of animals
	P value	<0,0001					Control	62
	Exact or approximate P value?	Approximate					Ano10CRISPR	62
	P value summary	****					SERCA inh.	63
	Do the medians vary signif. (P < 0.05)?	Yes					RyR inh.	62
	Number of groups	10					IP3R inh.	62
	Kruskal-Wallis statistic	334.1					NCX inh.	65
							Ano10CRISPR; SERCA inh.	63
	Data summary						Ano10CRISPR; RyR inh.	66
	Number of treatments (columns)	10					Ano10CRISPR; IP3R inh.	66
	Number of values (total)	636					.Ano10CRISPR; NCX inh.	65
	Number of families	1
	Number of comparisons per family	45
	Alpha	0.05
							Descriptive statistics
	Dunn's multiple comparisons test	Mean rank diff,	Significant?	Summary	Adjusted P Value		Treatment	Mean	SD	SEM
	Control vs. Ano10CRISPR	231.2	Yes	****	<0,0001		Control	401.2	96.63	12.27
	Control vs. SERCA inh.	178.3	Yes	****	<0,0001		Ano10CRISPR	213.5	85.43	10.85
	Control vs.RyR inh.	165.8	Yes	****	<0,0001		SERCA inh.	245.2	100.5	12.66
	Control vs. IP3R inh.	391.6	Yes	****	<0,0001		RyR inh.	221.2	51.7	6.566
	Control vs. NCX inh.	300.5	Yes	****	<0,0001		IP3R inh.	141.1	39.01	4.954
	Control vs. Ano10CRISPR; SERCA inh.	241.4	Yes	****	<0,0001		NCX inh.	171.4	49.83	6.18
	Control vs. Ano10CRISPR; RyR inh.	249	Yes	****	<0,0001		Ano10CRISPR; SERCA inh.	191	46.15	5.814
	Control vs. Ano10CRISPR; IP3R inh.	365.7	Yes	****	<0,0001		Ano10CRISPR; RyR inh.	188.6	49.08	6.042
	Control vs .Ano10CRISPR; NCX inh.	512.3	Yes	****	<0,0001		Ano10CRISPR; IP3R inh.	154.4	52.36	6.445
	Ano10CRISPR vs. SERCA inh.	-52.85	No	ns	>0,9999		.Ano10CRISPR; NCX inh.	102.3	23.75	2.946
	Ano10CRISPR vs. RyR inh.	-65.4	No	ns	>0,9999
	Ano10CRISPR vs. IP3R inh.	160.4	Yes	****	<0,0001
	Ano10CRISPR vs.NCX inh.	69.34	No	ns	>0,9999
	Ano10CRISPR vs. Ano10CRISPR; SERCA inh.	10.26	No	ns	>0,9999
	Ano10CRISPR vs. Ano10CRISPR; RyR inh.	17.84	No	ns	>0,9999
	Ano10CRISPR vs. Ano10CRISPR; IP3R inh.	134.5	Yes	**	0.0016
	Ano10CRISPR vs .Ano10CRISPR; NCX inh.	281.1	Yes	****	<0,0001
	SERCA inh. vs. RyR inh.	-12.56	No	ns	>0,9999
	SERCA inh. vs. IP3R inh.	213.2	Yes	****	<0,0001
	SERCA inh. vs.NCX inh.	122.2	Yes	**	0.0076
	SERCA inh. vs. Ano10CRISPR; SERCA inh.	63.11	No	ns	>0,9999
	SERCA inh. vs. Ano10CRISPR; RyR inh.	70.69	No	ns	>0,9999
	SERCA inh. vs. Ano10CRISPR; IP3R inh.	187.3	Yes	****	<0,0001
	SERCA inh. vs .Ano10CRISPR; NCX inh.	333.9	Yes	****	<0,0001
	RyR inh. vs. IP3R inh.	225.8	Yes	****	<0,0001
	RyR inh. vs.NCX inh.	134.7	Yes	**	0.0016
	RyR inh. vs. Ano10CRISPR; SERCA inh.	75.67	No	ns	0.96
	RyR inh. vs. Ano10CRISPR; RyR inh.	83.24	No	ns	0.4689
	RyR inh. vs. Ano10CRISPR; IP3R inh.	199.9	Yes	****	<0,0001
	SERCA inh. vs .Ano10CRISPR; NCX inh.	346.5	Yes	****	<0,0001
	IP3R inh. vs.NCX inh.	-91.05	No	ns	0.2361
	IP3R inh. vs. Ano10CRISPR; SERCA inh.	-150.1	Yes	***	0.0002
	IP3R inh. vs. Ano10CRISPR; RyR inh.	-142.6	Yes	***	0.0005
	IP3R inh. vs. Ano10CRISPR; IP3R inh.	-25.9	No	ns	>0,9999
	IP3R inh. vs .Ano10CRISPR; NCX inh.	120.7	Yes	**	0.0097
	NCX inh. vs. Ano10CRISPR; SERCA inh.	-59.08	No	ns	>0,9999
	NCX inh. vs. Ano10CRISPR; RyR inh.	-51.5	No	ns	>0,9999
	NCX inh. vs. Ano10CRISPR; IP3R inh.	65.15	No	ns	>0,9999
	NCX inh. vs .Ano10CRISPR; NCX inh.	211.7	Yes	****	<0,0001
	Ano10CRISPR; SERCA inh. vs. Ano10CRISPR; RyR inh.	7.577	No	ns	>0,9999
	Ano10CRISPR; SERCA inh. vs. Ano10CRISPR; IP3R inh.	124.2	Yes	**	0.0056
	Ano10CRISPR; SERCA inh. vs. Ano10CRISPR; NCX inh.	270.8	Yes	****	<0,0001
	Ano10CRISPR; RyR inh. vs. Ano10CRISPR; IP3R inh.	116.7	Yes	*	0.0119
	Ano10CRISPR; RyR inh. vs. Ano10CRISPR; NCX inh.	263.2	Yes	****	<0,0001
	Ano10CRISPR; IP3R inh. vs. Ano10CRISPR; NCX inh.	146.6	Yes	***	0.0002
