# Supplementary material for: The ion channel Anoctamin 10/TMEM16K coordinates organ morphogenesis across scales in the urochordate notochord
Source: PLoS Biol. 2024 Aug 22;22(8):e3002762. doi: 10.1371/journal.pbio.3002762 (PMC11341064; doi:10.1371/journal.pbio.3002762)
Supplement: S15 Table — (XLSX) [file pbio.3002762.s032.xlsx]

## Sheet: S15 Table
	Kruskal-Wallis test							Treatment	Number of cells	Number of animals
	P value	<0,0001						Control	145	29
	Exact or approximate P value?	Approximate						Ano10CRISPR	165	33
	P value summary	****						SERCA inh.	155	31
	Do the medians vary signif. (P < 0.05)?	Yes						RyR inh.	155	31
	Number of groups	10						IP3R inh.	160	32
	Kruskal-Wallis statistic	320.8						NCX inh.	161	32
								Ano10CRISPR; SERCA inh.	162	32
	Data summary							Ano10CRISPR; RyR inh.	160	32
	Number of treatments (columns)	10						Ano10CRISPR; IP3R inh.	161	32
	Number of values (total)	1590						.Ano10CRISPR; NCX inh.	167	33
	Number of families	1
	Number of comparisons per family	45						Descriptive statistics
	Alpha	0.05						Treatment	Mean	SD	SEM
								Control	33.21	10.99	0.9131
	Dunn's multiple comparisons test	Mean rank diff,	Significant?	Summary	Adjusted P Value			Ano10CRISPR	49.65	14.43	1.123
	Control vs. Ano10CRISPR	-486.1	Yes	****	<0,0001			SERCA inh.	45.17	12.17	0.9773
	Control vs. SERCA inh.	-344.8	Yes	****	<0,0001			RyR inh.	48.93	12.93	1.038
	Control vs.RyR inh.	-462	Yes	****	<0,0001			IP3R inh.	52.46	14.56	1.151
	Control vs. IP3R inh.	-560.8	Yes	****	<0,0001			NCX inh.	50.89	12.04	0.9486
	Control vs. NCX inh.	-520.7	Yes	****	<0,0001			Ano10CRISPR; SERCA inh.	53.42	13.78	1.082
	Control vs. Ano10CRISPR; SERCA inh.	-597.3	Yes	****	<0,0001			Ano10CRISPR; RyR inh.	53.57	13.47	1.068
	Control vs. Ano10CRISPR; RyR inh.	-611.1	Yes	****	<0,0001			Ano10CRISPR; IP3R inh.	56.23	13.39	1.055
	Control vs. Ano10CRISPR; IP3R inh.	-690	Yes	****	<0,0001			.Ano10CRISPR; NCX inh.	62.19	15.67	1.212
	Control vs .Ano10CRISPR; NCX inh.	-827.1	Yes	****	<0,0001
	Ano10CRISPR vs. SERCA inh.	141.4	No	ns	0.2659
	Ano10CRISPR vs. RyR inh.	24.16	No	ns	>0,9999
	Ano10CRISPR vs. IP3R inh.	-74.68	No	ns	>0,9999
	Ano10CRISPR vs.NCX inh.	-34.6	No	ns	>0,9999
	Ano10CRISPR vs. Ano10CRISPR; SERCA inh.	-111.1	No	ns	>0,9999
	Ano10CRISPR vs. Ano10CRISPR; RyR inh.	-125	No	ns	0.6443
	Ano10CRISPR vs. Ano10CRISPR; IP3R inh.	-203.9	Yes	**	0.0027
	Ano10CRISPR vs .Ano10CRISPR; NCX inh.	-341	Yes	****	<0,0001
	SERCA inh. vs. RyR inh.	-117.2	No	ns	>0,9999
	SERCA inh. vs. IP3R inh.	-216.1	Yes	**	0.0013
	SERCA inh. vs.NCX inh.	-176	Yes	*	0.0297
	SERCA inh. vs. Ano10CRISPR; SERCA inh.	-252.5	Yes	****	<0,0001
	SERCA inh. vs. Ano10CRISPR; RyR inh.	-266.3	Yes	****	<0,0001
	SERCA inh. vs. Ano10CRISPR; IP3R inh.	-345.3	Yes	****	<0,0001
	SERCA inh. vs .Ano10CRISPR; NCX inh.	-482.3	Yes	****	<0,0001
	RyR inh. vs. IP3R inh.	-98.85	No	ns	>0,9999
	RyR inh. vs.NCX inh.	-58.76	No	ns	>0,9999
	RyR inh. vs. Ano10CRISPR; SERCA inh.	-135.3	No	ns	0.3927
	RyR inh. vs. Ano10CRISPR; RyR inh.	-149.1	No	ns	0.1803
	RyR inh. vs. Ano10CRISPR; IP3R inh.	-228.1	Yes	***	0.0005
	SERCA inh. vs .Ano10CRISPR; NCX inh.	-365.1	Yes	****	<0,0001
	IP3R inh. vs.NCX inh.	40.09	No	ns	>0,9999
	IP3R inh. vs. Ano10CRISPR; SERCA inh.	-36.45	No	ns	>0,9999
	IP3R inh. vs. Ano10CRISPR; RyR inh.	-50.29	No	ns	>0,9999
	IP3R inh. vs. Ano10CRISPR; IP3R inh.	-129.2	No	ns	0.5264
	IP3R inh. vs .Ano10CRISPR; NCX inh.	-266.3	Yes	****	<0,0001
	NCX inh. vs. Ano10CRISPR; SERCA inh.	-76.53	No	ns	>0,9999
	NCX inh. vs. Ano10CRISPR; RyR inh.	-90.37	No	ns	>0,9999
	NCX inh. vs. Ano10CRISPR; IP3R inh.	-169.3	Yes	*	0.0422
	NCX inh. vs .Ano10CRISPR; NCX inh.	-306.4	Yes	****	<0,0001
	Ano10CRISPR; SERCA inh. vs. Ano10CRISPR; RyR inh.	-13.84	No	ns	>0,9999
	Ano10CRISPR; SERCA inh. vs. Ano10CRISPR; IP3R inh.	-92.77	No	ns	>0,9999
	Ano10CRISPR; SERCA inh. vs. Ano10CRISPR; NCX inh.	-229.8	Yes	***	0.0003
	Ano10CRISPR; RyR inh. vs. Ano10CRISPR; IP3R inh.	-78.93	No	ns	>0,9999
	Ano10CRISPR; RyR inh. vs. Ano10CRISPR; NCX inh.	-216	Yes	***	0.001
	Ano10CRISPR; IP3R inh. vs. Ano10CRISPR; NCX inh.	-137.1	No	ns	0.3093
