# Supplementary material for: The ion channel Anoctamin 10/TMEM16K coordinates organ morphogenesis across scales in the urochordate notochord
Source: PLoS Biol. 2024 Aug 22;22(8):e3002762. doi: 10.1371/journal.pbio.3002762 (PMC11341064; doi:10.1371/journal.pbio.3002762)
Supplement: S16 Table — (XLSX) [file pbio.3002762.s033.xlsx]

## Sheet: S16 Table
	Mixed-effects model (REML)	Matching: Both factors						Treatment	Number of animals
	Assume sphericity?	No						Control	20
	Alpha	0.05						Ano10CRISPR	15
								SERCA inh.	15
	Fixed effects (type III)	P value	P value summary	Statistically significant (P < 0,05)?	F (DFn, DFd)	Geisser-Greenhouse's epsilon		RyR inh.	15
	Row Factor	<0,0001	****	Yes	F (1,838, 34,92) = 1194	0.1838		IP3R inh.	15
	Column Factor	<0,0001	****	Yes	F (3,296, 62,62) = 78,54	0.3662		NCX inh.	15
	Row Factor x Column Factor	<0,0001	****	Yes	F (5,613, 75,78) = 62,65	0.06237		Ano10CRISPR; SERCA inh.	15
								Ano10CRISPR; RyR inh.	15
	Random effects	SD	Variance					Ano10CRISPR; IP3R inh.	15
	Subject	0.01032	0.0001065					.Ano10CRISPR; NCX inh.	15
	Subject x Row Factor	0.00909	8.263e-05
	Subject x Column Factor	0.04752	0.002259
	Residual	0.042	0.001764
	Was the matching effective?
	Chi-square, df	930,1, 3
	P value	<0,0001
	P value summary	****
	Is there significant matching (P < 0.05)?	Yes
	Data summary
	Number of columns (Column Factor)	10
	Number of rows (Row Factor)	11
	Number of subjects (Subject)	20
	Number of missing values	495
	Number of families	11
	Number of comparisons per family	45
	Alpha	0.05
	Tukey's multiple comparisons test	Mean Diff,	95,00% CI of diff,	Below threshold?	Summary	Adjusted P Value
	0 minutes
	Control vs. Ano10CRISPR	0
	Control vs. SERCA inh.	0
	Control vs.RyR inh.	0
	Control vs. IP3R inh.	0
	Control vs. NCX inh.	0
	Control vs .Ano10CRISPR; NCX inh.	0
	Control vs. Ano10CRISPR; IP3R inh.	0
	Control vs. Ano10CRISPR; SERCA inh.	0
	Control vs. Ano10CRISPR; RyR inh.	0
	Ano10CRISPR vs. SERCA inh.	0
	Ano10CRISPR vs. RyR inh.	0
	Ano10CRISPR vs. IP3R inh.	0
	Ano10CRISPR vs.NCX inh.	0
	Ano10CRISPR vs .Ano10CRISPR; NCX inh.	0
	Ano10CRISPR vs. Ano10CRISPR; IP3R inh.	0
	Ano10CRISPR vs. Ano10CRISPR; SERCA inh.	0
	Ano10CRISPR vs. Ano10CRISPR; RyR inh.	0
	SERCA inh. vs. RyR inh.	0
	SERCA inh. vs. IP3R inh.	0
	SERCA inh. vs.NCX inh.	0
	SERCA inh. vs .Ano10CRISPR; NCX inh.	0
	SERCA inh. vs. Ano10CRISPR; IP3R inh.	0
	SERCA inh. vs. Ano10CRISPR; SERCA inh.	0
	SERCA inh. vs. Ano10CRISPR; RyR inh.	0
	RyR inh. vs. IP3R inh.	0
	RyR inh. vs.NCX inh.	0
	SERCA inh. vs .Ano10CRISPR; NCX inh.	0
	RyR inh. vs. Ano10CRISPR; IP3R inh.	0
	RyR inh. vs. Ano10CRISPR; SERCA inh.	0
	RyR inh. vs. Ano10CRISPR; RyR inh.	0
	IP3R inh. vs.NCX inh.	0
	IP3R inh. vs .Ano10CRISPR; NCX inh.	0
	IP3R inh. vs. Ano10CRISPR; IP3R inh.	0
	IP3R inh. vs. Ano10CRISPR; SERCA inh.	0
	IP3R inh. vs. Ano10CRISPR; RyR inh.	0
	NCX inh. vs .Ano10CRISPR; NCX inh.	0
	NCX inh. vs. Ano10CRISPR; IP3R inh.	0
	NCX inh. vs. Ano10CRISPR; SERCA inh.	0
	NCX inh. vs. Ano10CRISPR; RyR inh.	0
	Ano10CRISPR; IP3R inh. vs. Ano10CRISPR; NCX inh.	0
	Ano10CRISPR; SERCA inh. vs. Ano10CRISPR; NCX inh.	0
	Ano10CRISPR; RyR inh. vs. Ano10CRISPR; NCX inh.	0
	Ano10CRISPR; SERCA inh. vs. Ano10CRISPR; IP3R inh.	0
	Ano10CRISPR; RyR inh. vs. Ano10CRISPR; IP3R inh.	0
	Ano10CRISPR; SERCA inh. vs. Ano10CRISPR; RyR inh.	0
	30 minutes
	Control vs. Ano10CRISPR	0.01667	-0,01846 to 0,05179	No	ns	0.7465
	Control vs. SERCA inh.	0.01667	-0,01947 to 0,05280	No	ns	0.7726
	Control vs.RyR inh.	0.01167	-0,02621 to 0,04955	No	ns	0.9702
	Control vs. IP3R inh.	0.01833	-0,005293 to 0,04196	No	ns	0.1982
	Control vs. NCX inh.	0.02	-0,008498 to 0,04850	No	ns	0.297
	Control vs .Ano10CRISPR; NCX inh.	0.03333	0,003763 to 0,06290	Yes	*	0.0218
	Control vs. Ano10CRISPR; IP3R inh.	0.02167	-0,004827 to 0,04816	No	ns	0.1556
	Control vs. Ano10CRISPR; SERCA inh.	0.02167	-0,009788 to 0,05312	No	ns	0.3175
	Control vs. Ano10CRISPR; RyR inh.	0.02167	-0,01305 to 0,05638	No	ns	0.4331
	Ano10CRISPR vs. SERCA inh.	0	-0,03510 to 0,03510	No	ns	>0,9999
	Ano10CRISPR vs. RyR inh.	-0.005	-0,03095 to 0,02095	No	ns	0.9989
	Ano10CRISPR vs. IP3R inh.	0.001667	-0,02310 to 0,02643	No	ns	>0,9999
	Ano10CRISPR vs.NCX inh.	0.003333	-0,02042 to 0,02708	No	ns	>0,9999
	Ano10CRISPR vs .Ano10CRISPR; NCX inh.	0.01667	-0,008428 to 0,04176	No	ns	0.359
	Ano10CRISPR vs. Ano10CRISPR; IP3R inh.	0.005	-0,01932 to 0,02932	No	ns	0.9981
	Ano10CRISPR vs. Ano10CRISPR; SERCA inh.	0.005	-0,02249 to 0,03249	No	ns	0.9993
	Ano10CRISPR vs. Ano10CRISPR; RyR inh.	0.005	-0,02394 to 0,03394	No	ns	0.9995
	SERCA inh. vs. RyR inh.	-0.005	-0,03915 to 0,02915	No	ns	0.9999
	SERCA inh. vs. IP3R inh.	0.001667	-0,02765 to 0,03099	No	ns	>0,9999
	SERCA inh. vs.NCX inh.	0.003333	-0,02654 to 0,03321	No	ns	>0,9999
	SERCA inh. vs .Ano10CRISPR; NCX inh.	0.01667	-0,01151 to 0,04484	No	ns	0.4989
	SERCA inh. vs. Ano10CRISPR; IP3R inh.	0.005	-0,02394 to 0,03394	No	ns	0.9995
	SERCA inh. vs. Ano10CRISPR; SERCA inh.	0.005	-0,01357 to 0,02357	No	ns	0.9873
	SERCA inh. vs. Ano10CRISPR; RyR inh.	0.005	-0,02533 to 0,03533	No	ns	0.9997
	RyR inh. vs. IP3R inh.	0.006667	-0,02265 to 0,03599	No	ns	0.9961
	RyR inh. vs.NCX inh.	0.008333	-0,02638 to 0,04304	No	ns	0.9942
	SERCA inh. vs .Ano10CRISPR; NCX inh.	0.02167	-0,009554 to 0,05289	No	ns	0.3092
	RyR inh. vs. Ano10CRISPR; IP3R inh.	0.01	-0,02242 to 0,04242	No	ns	0.97
	RyR inh. vs. Ano10CRISPR; SERCA inh.	0.01	-0,02113 to 0,04113	No	ns	0.9618
	RyR inh. vs. Ano10CRISPR; RyR inh.	0.01	-0,01363 to 0,03363	No	ns	0.8412
	IP3R inh. vs.NCX inh.	0.001667	-0,01952 to 0,02286	No	ns	>0,9999
	IP3R inh. vs .Ano10CRISPR; NCX inh.	0.015	-0,004856 to 0,03486	No	ns	0.2225
	IP3R inh. vs. Ano10CRISPR; IP3R inh.	0.003333	-0,009049 to 0,01572	No	ns	0.9873
	IP3R inh. vs. Ano10CRISPR; SERCA inh.	0.003333	-0,02042 to 0,02708	No	ns	>0,9999
	IP3R inh. vs. Ano10CRISPR; RyR inh.	0.003333	-0,01666 to 0,02333	No	ns	0.9996
	NCX inh. vs .Ano10CRISPR; NCX inh.	0.01333	-0,002011 to 0,02868	No	ns	0.1144
	NCX inh. vs. Ano10CRISPR; IP3R inh.	0.001667	-0,01521 to 0,01854	No	ns	>0,9999
	NCX inh. vs. Ano10CRISPR; SERCA inh.	0.001667	-0,01749 to 0,02082	No	ns	>0,9999
	NCX inh. vs. Ano10CRISPR; RyR inh.	0.001667	-0,02622 to 0,02955	No	ns	>0,9999
	Ano10CRISPR; IP3R inh. vs. Ano10CRISPR; NCX inh.	-0.01167	-0,03166 to 0,008327	No	ns	0.5155
	Ano10CRISPR; SERCA inh. vs. Ano10CRISPR; NCX inh.	-0.01167	-0,02701 to 0,003678	No	ns	0.2166
	Ano10CRISPR; RyR inh. vs. Ano10CRISPR; NCX inh.	-0.01167	-0,03166 to 0,008327	No	ns	0.5155
	Ano10CRISPR; SERCA inh. vs. Ano10CRISPR; IP3R inh.	0	-0,02027 to 0,02027	No	ns	>0,9999
	Ano10CRISPR; RyR inh. vs. Ano10CRISPR; IP3R inh.	0	-0,02398 to 0,02398	No	ns	>0,9999
	Ano10CRISPR; SERCA inh. vs. Ano10CRISPR; RyR inh.	0	-0,02398 to 0,02398	No	ns	>0,9999
	60 minutes
	Control vs. Ano10CRISPR	0.07292	-0,01709 to 0,1629	No	ns	0.1627
	Control vs. SERCA inh.	0.08125	-0,02788 to 0,1904	No	ns	0.2364
	Control vs.RyR inh.	0.07125	-0,03283 to 0,1753	No	ns	0.3244
	Control vs. IP3R inh.	0.08958	-0,009301 to 0,1885	No	ns	0.091
	Control vs. NCX inh.	0.09458	0,001078 to 0,1881	Yes	*	0.0464
	Control vs .Ano10CRISPR; NCX inh.	0.1143	0,02227 to 0,2062	Yes	*	0.0102
	Control vs. Ano10CRISPR; IP3R inh.	0.09625	-0,0006769 to 0,1932	No	ns	0.0523
	Control vs. Ano10CRISPR; SERCA inh.	0.09458	-0,002319 to 0,1915	No	ns	0.0583
	Control vs. Ano10CRISPR; RyR inh.	0.06292	-0,08336 to 0,2092	No	ns	0.8295
	Ano10CRISPR vs. SERCA inh.	0.008333	-0,03668 to 0,05335	No	ns	0.9992
	Ano10CRISPR vs. RyR inh.	-0.001667	-0,04740 to 0,04407	No	ns	>0,9999
	Ano10CRISPR vs. IP3R inh.	0.01667	-0,01921 to 0,05254	No	ns	0.7661
	Ano10CRISPR vs.NCX inh.	0.02167	-0,01443 to 0,05777	No	ns	0.481
	Ano10CRISPR vs .Ano10CRISPR; NCX inh.	0.04133	0,01293 to 0,06973	Yes	**	0.0026
	Ano10CRISPR vs. Ano10CRISPR; IP3R inh.	0.02333	-0,007356 to 0,05402	No	ns	0.2166
	Ano10CRISPR vs. Ano10CRISPR; SERCA inh.	0.02167	-0,01328 to 0,05661	No	ns	0.4412
	Ano10CRISPR vs. Ano10CRISPR; RyR inh.	-0.01	-0,1352 to 0,1152	No	ns	>0,9999
	SERCA inh. vs. RyR inh.	-0.01	-0,06190 to 0,04190	No	ns	0.9989
	SERCA inh. vs. IP3R inh.	0.008333	-0,03576 to 0,05242	No	ns	0.999
	SERCA inh. vs.NCX inh.	0.01333	-0,02706 to 0,05373	No	ns	0.9552
	SERCA inh. vs .Ano10CRISPR; NCX inh.	0.033	-0,002510 to 0,06851	No	ns	0.0786
	SERCA inh. vs. Ano10CRISPR; IP3R inh.	0.015	-0,01867 to 0,04867	No	ns	0.8021
	SERCA inh. vs. Ano10CRISPR; SERCA inh.	0.01333	-0,008618 to 0,03528	No	ns	0.4664
	SERCA inh. vs. Ano10CRISPR; RyR inh.	-0.01833	-0,1401 to 0,1034	No	ns	0.9998
	RyR inh. vs. IP3R inh.	0.01833	-0,01731 to 0,05398	No	ns	0.6637
	RyR inh. vs.NCX inh.	0.02333	-0,02502 to 0,07169	No	ns	0.7303
	SERCA inh. vs .Ano10CRISPR; NCX inh.	0.043	0,004090 to 0,08191	Yes	*	0.0252
	RyR inh. vs. Ano10CRISPR; IP3R inh.	0.025	-0,01553 to 0,06553	No	ns	0.4475
	RyR inh. vs. Ano10CRISPR; SERCA inh.	0.02333	-0,02586 to 0,07253	No	ns	0.747
	RyR inh. vs. Ano10CRISPR; RyR inh.	-0.008333	-0,1024 to 0,08571	No	ns	>0,9999
	IP3R inh. vs.NCX inh.	0.005	-0,02533 to 0,03533	No	ns	0.9997
	IP3R inh. vs .Ano10CRISPR; NCX inh.	0.02467	0,001001 to 0,04833	Yes	*	0.038
	IP3R inh. vs. Ano10CRISPR; IP3R inh.	0.006667	-0,01452 to 0,02786	No	ns	0.9662
	IP3R inh. vs. Ano10CRISPR; SERCA inh.	0.005	-0,03033 to 0,04033	No	ns	>0,9999
	IP3R inh. vs. Ano10CRISPR; RyR inh.	-0.02667	-0,1429 to 0,08956	No	ns	0.9958
	NCX inh. vs .Ano10CRISPR; NCX inh.	0.01967	-0,0009577 to 0,04029	No	ns	0.0674
	NCX inh. vs. Ano10CRISPR; IP3R inh.	0.001667	-0,02470 to 0,02804	No	ns	>0,9999
	NCX inh. vs. Ano10CRISPR; SERCA inh.	0	-0,02398 to 0,02398	No	ns	>0,9999
	NCX inh. vs. Ano10CRISPR; RyR inh.	-0.03167	-0,1564 to 0,09308	No	ns	0.9915
	Ano10CRISPR; IP3R inh. vs. Ano10CRISPR; NCX inh.	-0.018	-0,03429 to -0,001707	Yes	*	0.0252
	Ano10CRISPR; SERCA inh. vs. Ano10CRISPR; NCX inh.	-0.01967	-0,04361 to 0,004275	No	ns	0.1522
	Ano10CRISPR; RyR inh. vs. Ano10CRISPR; NCX inh.	-0.05133	-0,1631 to 0,06044	No	ns	0.7764
	Ano10CRISPR; SERCA inh. vs. Ano10CRISPR; IP3R inh.	-0.001667	-0,02643 to 0,02310	No	ns	>0,9999
	Ano10CRISPR; RyR inh. vs. Ano10CRISPR; IP3R inh.	-0.03333	-0,1489 to 0,08226	No	ns	0.9802
	Ano10CRISPR; SERCA inh. vs. Ano10CRISPR; RyR inh.	-0.03167	-0,1548 to 0,09143	No	ns	0.9906
	90 minutes
	Control vs. Ano10CRISPR	0.095	0,02676 to 0,1632	Yes	**	0.0038
	Control vs. SERCA inh.	0.1063	0,02409 to 0,1886	Yes	**	0.0073
	Control vs.RyR inh.	0.105	0,02082 to 0,1892	Yes	**	0.0099
	Control vs. IP3R inh.	0.1267	0,06441 to 0,1889	Yes	****	<0,0001
	Control vs. NCX inh.	0.1333	0,06767 to 0,1990	Yes	****	<0,0001
	Control vs .Ano10CRISPR; NCX inh.	0.16	0,09793 to 0,2221	Yes	****	<0,0001
	Control vs. Ano10CRISPR; IP3R inh.	0.1283	0,07553 to 0,1811	Yes	****	<0,0001
	Control vs. Ano10CRISPR; SERCA inh.	0.1333	0,06498 to 0,2017	Yes	***	0.0001
	Control vs. Ano10CRISPR; RyR inh.	0.09667	-0,04868 to 0,2420	No	ns	0.3574
	Ano10CRISPR vs. SERCA inh.	0.01133	-0,05839 to 0,08105	No	ns	0.9997
	Ano10CRISPR vs. RyR inh.	0.01	-0,05830 to 0,07830	No	ns	0.9999
	Ano10CRISPR vs. IP3R inh.	0.03167	-0,01496 to 0,07829	No	ns	0.3333
	Ano10CRISPR vs.NCX inh.	0.03833	-0,005943 to 0,08261	No	ns	0.1166
	Ano10CRISPR vs .Ano10CRISPR; NCX inh.	0.065	0,02676 to 0,1032	Yes	***	0.0006
	Ano10CRISPR vs. Ano10CRISPR; IP3R inh.	0.03333	-0,007868 to 0,07453	No	ns	0.1638
	Ano10CRISPR vs. Ano10CRISPR; SERCA inh.	0.03833	-0,01036 to 0,08703	No	ns	0.1859
	Ano10CRISPR vs. Ano10CRISPR; RyR inh.	0.001667	-0,1095 to 0,1128	No	ns	>0,9999
	SERCA inh. vs. RyR inh.	-0.001333	-0,07513 to 0,07246	No	ns	>0,9999
	SERCA inh. vs. IP3R inh.	0.02033	-0,03914 to 0,07980	No	ns	0.9454
	SERCA inh. vs.NCX inh.	0.027	-0,02833 to 0,08233	No	ns	0.7191
	SERCA inh. vs .Ano10CRISPR; NCX inh.	0.05367	0,004477 to 0,1029	Yes	*	0.0276
	SERCA inh. vs. Ano10CRISPR; IP3R inh.	0.022	-0,03140 to 0,07540	No	ns	0.8591
	SERCA inh. vs. Ano10CRISPR; SERCA inh.	0.027	-0,003428 to 0,05743	No	ns	0.1021
	SERCA inh. vs. Ano10CRISPR; RyR inh.	-0.009667	-0,1378 to 0,1185	No	ns	>0,9999
	RyR inh. vs. IP3R inh.	0.02167	-0,03108 to 0,07441	No	ns	0.861
	RyR inh. vs.NCX inh.	0.02833	-0,03437 to 0,09104	No	ns	0.7904
	SERCA inh. vs .Ano10CRISPR; NCX inh.	0.055	-0,001015 to 0,1110	No	ns	0.0562
	RyR inh. vs. Ano10CRISPR; IP3R inh.	0.02333	-0,04231 to 0,08898	No	ns	0.9324
	RyR inh. vs. Ano10CRISPR; SERCA inh.	0.02833	-0,04061 to 0,09728	No	ns	0.8608
	RyR inh. vs. Ano10CRISPR; RyR inh.	-0.008333	-0,1267 to 0,1101	No	ns	>0,9999
	IP3R inh. vs.NCX inh.	0.006667	-0,02533 to 0,03867	No	ns	0.9979
	IP3R inh. vs .Ano10CRISPR; NCX inh.	0.03333	0,005155 to 0,06151	Yes	*	0.0151
	IP3R inh. vs. Ano10CRISPR; IP3R inh.	0.001667	-0,03033 to 0,03367	No	ns	>0,9999
	IP3R inh. vs. Ano10CRISPR; SERCA inh.	0.006667	-0,04253 to 0,05586	No	ns	>0,9999
	IP3R inh. vs. Ano10CRISPR; RyR inh.	-0.03	-0,1496 to 0,08962	No	ns	0.9921
	NCX inh. vs .Ano10CRISPR; NCX inh.	0.02667	-0,001218 to 0,05455	No	ns	0.0662
	NCX inh. vs. Ano10CRISPR; IP3R inh.	-0.005	-0,04366 to 0,03366	No	ns	>0,9999
	NCX inh. vs. Ano10CRISPR; SERCA inh.	0	-0,03510 to 0,03510	No	ns	>0,9999
	NCX inh. vs. Ano10CRISPR; RyR inh.	-0.03667	-0,1516 to 0,07828	No	ns	0.9633
	Ano10CRISPR; IP3R inh. vs. Ano10CRISPR; NCX inh.	-0.03167	-0,06614 to 0,002804	No	ns	0.084
	Ano10CRISPR; SERCA inh. vs. Ano10CRISPR; NCX inh.	-0.02667	-0,06114 to 0,007804	No	ns	0.2009
	Ano10CRISPR; RyR inh. vs. Ano10CRISPR; NCX inh.	-0.06333	-0,1735 to 0,04687	No	ns	0.5342
	Ano10CRISPR; SERCA inh. vs. Ano10CRISPR; IP3R inh.	0.005	-0,03673 to 0,04673	No	ns	>0,9999
	Ano10CRISPR; RyR inh. vs. Ano10CRISPR; IP3R inh.	-0.03167	-0,1616 to 0,09824	No	ns	0.9935
	Ano10CRISPR; SERCA inh. vs. Ano10CRISPR; RyR inh.	-0.03667	-0,1586 to 0,08522	No	ns	0.9742
	120 minutes
	Control vs. Ano10CRISPR	0.1542	0,06694 to 0,2414	Yes	***	0.0004
	Control vs. SERCA inh.	0.1608	0,05756 to 0,2641	Yes	**	0.0013
	Control vs.RyR inh.	0.1625	0,04175 to 0,2833	Yes	**	0.0052
	Control vs. IP3R inh.	0.2008	0,1098 to 0,2918	Yes	****	<0,0001
	Control vs. NCX inh.	0.2108	0,1174 to 0,3042	Yes	****	<0,0001
	Control vs .Ano10CRISPR; NCX inh.	0.2325	0,1222 to 0,3428	Yes	****	<0,0001
	Control vs. Ano10CRISPR; IP3R inh.	0.2008	0,1244 to 0,2772	Yes	****	<0,0001
	Control vs. Ano10CRISPR; SERCA inh.	0.1975	0,1135 to 0,2815	Yes	****	<0,0001
	Control vs. Ano10CRISPR; RyR inh.	0.1908	0,06898 to 0,3127	Yes	**	0.0013
	Ano10CRISPR vs. SERCA inh.	0.006667	-0,05577 to 0,06911	No	ns	>0,9999
	Ano10CRISPR vs. RyR inh.	0.008333	-0,08350 to 0,1002	No	ns	>0,9999
	Ano10CRISPR vs. IP3R inh.	0.04667	-0,002027 to 0,09536	No	ns	0.0653
	Ano10CRISPR vs.NCX inh.	0.05667	-0,0002693 to 0,1136	No	ns	0.0516
	Ano10CRISPR vs .Ano10CRISPR; NCX inh.	0.07833	0,008210 to 0,1485	Yes	*	0.0233
	Ano10CRISPR vs. Ano10CRISPR; IP3R inh.	0.04667	0,002391 to 0,09094	Yes	*	0.0352
	Ano10CRISPR vs. Ano10CRISPR; SERCA inh.	0.04333	-0,005863 to 0,09253	No	ns	0.1063
	Ano10CRISPR vs. Ano10CRISPR; RyR inh.	0.03667	-0,03228 to 0,1056	No	ns	0.6261
	SERCA inh. vs. RyR inh.	0.001667	-0,08917 to 0,09251	No	ns	>0,9999
	SERCA inh. vs. IP3R inh.	0.04	-0,02830 to 0,1083	No	ns	0.5111
	SERCA inh. vs.NCX inh.	0.05	-0,02474 to 0,1247	No	ns	0.3505
	SERCA inh. vs .Ano10CRISPR; NCX inh.	0.07167	0,004535 to 0,1388	Yes	*	0.0322
	SERCA inh. vs. Ano10CRISPR; IP3R inh.	0.04	-0,01998 to 0,09998	No	ns	0.3542
	SERCA inh. vs. Ano10CRISPR; SERCA inh.	0.03667	-0,0005542 to 0,07389	No	ns	0.055
	SERCA inh. vs. Ano10CRISPR; RyR inh.	0.03	-0,03025 to 0,09025	No	ns	0.6985
	RyR inh. vs. IP3R inh.	0.03833	-0,02694 to 0,1036	No	ns	0.5076
	RyR inh. vs.NCX inh.	0.04833	-0,02500 to 0,1217	No	ns	0.3679
	SERCA inh. vs .Ano10CRISPR; NCX inh.	0.07	0,01472 to 0,1253	Yes	**	0.0087
	RyR inh. vs. Ano10CRISPR; IP3R inh.	0.03833	-0,04710 to 0,1238	No	ns	0.7964
	RyR inh. vs. Ano10CRISPR; SERCA inh.	0.035	-0,06295 to 0,1329	No	ns	0.9305
	RyR inh. vs. Ano10CRISPR; RyR inh.	0.02833	-0,02202 to 0,07869	No	ns	0.5597
	IP3R inh. vs.NCX inh.	0.01	-0,03033 to 0,05033	No	ns	0.9927
	IP3R inh. vs .Ano10CRISPR; NCX inh.	0.03167	-0,01836 to 0,08169	No	ns	0.416
	IP3R inh. vs. Ano10CRISPR; IP3R inh.	0	-0,04053 to 0,04053	No	ns	>0,9999
	IP3R inh. vs. Ano10CRISPR; SERCA inh.	-0.003333	-0,06197 to 0,05531	No	ns	>0,9999
	IP3R inh. vs. Ano10CRISPR; RyR inh.	-0.01	-0,06190 to 0,04190	No	ns	0.9989
	NCX inh. vs .Ano10CRISPR; NCX inh.	0.02167	-0,04546 to 0,08880	No	ns	0.9607
	NCX inh. vs. Ano10CRISPR; IP3R inh.	-0.01	-0,06859 to 0,04859	No	ns	0.9996
	NCX inh. vs. Ano10CRISPR; SERCA inh.	-0.01333	-0,07267 to 0,04600	No	ns	0.9964
	NCX inh. vs. Ano10CRISPR; RyR inh.	-0.02	-0,08610 to 0,04610	No	ns	0.9733
	Ano10CRISPR; IP3R inh. vs. Ano10CRISPR; NCX inh.	-0.03167	-0,09278 to 0,02944	No	ns	0.6555
	Ano10CRISPR; SERCA inh. vs. Ano10CRISPR; NCX inh.	-0.035	-0,1096 to 0,03963	No	ns	0.7574
	Ano10CRISPR; RyR inh. vs. Ano10CRISPR; NCX inh.	-0.04167	-0,08934 to 0,006004	No	ns	0.1108
	Ano10CRISPR; SERCA inh. vs. Ano10CRISPR; IP3R inh.	-0.003333	-0,04667 to 0,04001	No	ns	>0,9999
	Ano10CRISPR; RyR inh. vs. Ano10CRISPR; IP3R inh.	-0.01	-0,07460 to 0,05460	No	ns	0.9998
	Ano10CRISPR; SERCA inh. vs. Ano10CRISPR; RyR inh.	-0.006667	-0,07772 to 0,06439	No	ns	>0,9999
	150 minutes
	Control vs. Ano10CRISPR	0.2371	0,1364 to 0,3378	Yes	****	<0,0001
	Control vs. SERCA inh.	0.2454	0,1321 to 0,3587	Yes	****	<0,0001
	Control vs.RyR inh.	0.2471	0,1028 to 0,3914	Yes	***	0.0005
	Control vs. IP3R inh.	0.2904	0,1905 to 0,3903	Yes	****	<0,0001
	Control vs. NCX inh.	0.3104	0,2037 to 0,4171	Yes	****	<0,0001
	Control vs .Ano10CRISPR; NCX inh.	0.3604	0,2603 to 0,4605	Yes	****	<0,0001
	Control vs. Ano10CRISPR; IP3R inh.	0.2971	0,2047 to 0,3895	Yes	****	<0,0001
	Control vs. Ano10CRISPR; SERCA inh.	0.2821	0,1895 to 0,3746	Yes	****	<0,0001
	Control vs. Ano10CRISPR; RyR inh.	0.2754	0,1296 to 0,4212	Yes	***	0.0002
	Ano10CRISPR vs. SERCA inh.	0.008333	-0,05868 to 0,07534	No	ns	>0,9999
	Ano10CRISPR vs. RyR inh.	0.01	-0,1046 to 0,1246	No	ns	>0,9999
	Ano10CRISPR vs. IP3R inh.	0.05333	0,0005912 to 0,1061	Yes	*	0.0465
	Ano10CRISPR vs.NCX inh.	0.07333	0,004630 to 0,1420	Yes	*	0.0323
	Ano10CRISPR vs .Ano10CRISPR; NCX inh.	0.1233	0,07850 to 0,1682	Yes	****	<0,0001
	Ano10CRISPR vs. Ano10CRISPR; IP3R inh.	0.06	0,01397 to 0,1060	Yes	**	0.0068
	Ano10CRISPR vs. Ano10CRISPR; SERCA inh.	0.045	-0,008770 to 0,09877	No	ns	0.1389
	Ano10CRISPR vs. Ano10CRISPR; RyR inh.	0.03833	-0,04164 to 0,1183	No	ns	0.7368
	SERCA inh. vs. RyR inh.	0.001667	-0,1167 to 0,1200	No	ns	>0,9999
	SERCA inh. vs. IP3R inh.	0.045	-0,02648 to 0,1165	No	ns	0.4226
	SERCA inh. vs.NCX inh.	0.065	-0,02324 to 0,1532	No	ns	0.2468
	SERCA inh. vs .Ano10CRISPR; NCX inh.	0.115	0,05502 to 0,1750	Yes	***	0.0002
	SERCA inh. vs. Ano10CRISPR; IP3R inh.	0.05167	-0,01077 to 0,1141	No	ns	0.1469
	SERCA inh. vs. Ano10CRISPR; SERCA inh.	0.03667	-0,005714 to 0,07905	No	ns	0.117
	SERCA inh. vs. Ano10CRISPR; RyR inh.	0.03	-0,04429 to 0,1043	No	ns	0.8717
	RyR inh. vs. IP3R inh.	0.04333	-0,04239 to 0,1291	No	ns	0.6825
	RyR inh. vs.NCX inh.	0.06333	-0,009095 to 0,1358	No	ns	0.1106
	SERCA inh. vs .Ano10CRISPR; NCX inh.	0.1133	0,02368 to 0,2030	Yes	**	0.0089
	RyR inh. vs. Ano10CRISPR; IP3R inh.	0.05	-0,05373 to 0,1537	No	ns	0.7314
	RyR inh. vs. Ano10CRISPR; SERCA inh.	0.035	-0,08953 to 0,1595	No	ns	0.9832
	RyR inh. vs. Ano10CRISPR; RyR inh.	0.02833	-0,04410 to 0,1008	No	ns	0.8897
	IP3R inh. vs.NCX inh.	0.02	-0,02365 to 0,06365	No	ns	0.7785
	IP3R inh. vs .Ano10CRISPR; NCX inh.	0.07	0,03352 to 0,1065	Yes	***	0.0002
	IP3R inh. vs. Ano10CRISPR; IP3R inh.	0.006667	-0,03011 to 0,04344	No	ns	0.9993
	IP3R inh. vs. Ano10CRISPR; SERCA inh.	-0.008333	-0,07284 to 0,05618	No	ns	>0,9999
	IP3R inh. vs. Ano10CRISPR; RyR inh.	-0.015	-0,08330 to 0,05330	No	ns	0.9969
	NCX inh. vs .Ano10CRISPR; NCX inh.	0.05	-0,002063 to 0,1021	No	ns	0.0645
	NCX inh. vs. Ano10CRISPR; IP3R inh.	-0.01333	-0,07797 to 0,05130	No	ns	0.9981
	NCX inh. vs. Ano10CRISPR; SERCA inh.	-0.02833	-0,1057 to 0,04903	No	ns	0.9209
	NCX inh. vs. Ano10CRISPR; RyR inh.	-0.035	-0,1062 to 0,03625	No	ns	0.7124
	Ano10CRISPR; IP3R inh. vs. Ano10CRISPR; NCX inh.	-0.06333	-0,09828 to -0,02839	Yes	***	0.0003
	Ano10CRISPR; SERCA inh. vs. Ano10CRISPR; NCX inh.	-0.07833	-0,1295 to -0,02717	Yes	**	0.0016
	Ano10CRISPR; RyR inh. vs. Ano10CRISPR; NCX inh.	-0.085	-0,1502 to -0,01977	Yes	**	0.0069
	Ano10CRISPR; SERCA inh. vs. Ano10CRISPR; IP3R inh.	-0.015	-0,06103 to 0,03103	No	ns	0.9584
	Ano10CRISPR; RyR inh. vs. Ano10CRISPR; IP3R inh.	-0.02167	-0,09850 to 0,05516	No	ns	0.9828
	Ano10CRISPR; SERCA inh. vs. Ano10CRISPR; RyR inh.	-0.006667	-0,09475 to 0,08142	No	ns	>0,9999
	180 minutes
	Control vs. Ano10CRISPR	0.3229	0,2217 to 0,4242	Yes	****	<0,0001
	Control vs. SERCA inh.	0.3484	0,2149 to 0,4819	Yes	****	<0,0001
	Control vs.RyR inh.	0.3463	0,2258 to 0,4667	Yes	****	<0,0001
	Control vs. IP3R inh.	0.3929	0,3110 to 0,4749	Yes	****	<0,0001
	Control vs. NCX inh.	0.4213	0,3319 to 0,5106	Yes	****	<0,0001
	Control vs .Ano10CRISPR; NCX inh.	0.4763	0,3878 to 0,5647	Yes	****	<0,0001
	Control vs. Ano10CRISPR; IP3R inh.	0.4079	0,3214 to 0,4945	Yes	****	<0,0001
	Control vs. Ano10CRISPR; SERCA inh.	0.3846	0,2896 to 0,4795	Yes	****	<0,0001
	Control vs. Ano10CRISPR; RyR inh.	0.3696	0,2432 to 0,4960	Yes	****	<0,0001
	Ano10CRISPR vs. SERCA inh.	0.0255	-0,06323 to 0,1142	No	ns	0.9806
	Ano10CRISPR vs. RyR inh.	0.02333	-0,1008 to 0,1474	No	ns	0.999
	Ano10CRISPR vs. IP3R inh.	0.07	0,005151 to 0,1348	Yes	*	0.0298
	Ano10CRISPR vs.NCX inh.	0.09833	0,01754 to 0,1791	Yes	*	0.0121
	Ano10CRISPR vs .Ano10CRISPR; NCX inh.	0.1533	0,09400 to 0,2127	Yes	****	<0,0001
	Ano10CRISPR vs. Ano10CRISPR; IP3R inh.	0.085	0,02234 to 0,1477	Yes	**	0.0048
	Ano10CRISPR vs. Ano10CRISPR; SERCA inh.	0.06167	-0,004230 to 0,1276	No	ns	0.0754
	Ano10CRISPR vs. Ano10CRISPR; RyR inh.	0.04667	-0,03534 to 0,1287	No	ns	0.546
	SERCA inh. vs. RyR inh.	-0.002167	-0,1598 to 0,1555	No	ns	>0,9999
	SERCA inh. vs. IP3R inh.	0.0445	-0,05678 to 0,1458	No	ns	0.8133
	SERCA inh. vs.NCX inh.	0.07283	-0,05083 to 0,1965	No	ns	0.5042
	SERCA inh. vs .Ano10CRISPR; NCX inh.	0.1278	0,03337 to 0,2223	Yes	**	0.0049
	SERCA inh. vs. Ano10CRISPR; IP3R inh.	0.0595	-0,02933 to 0,1483	No	ns	0.3491
	SERCA inh. vs. Ano10CRISPR; SERCA inh.	0.03617	-0,03395 to 0,1063	No	ns	0.6605
	SERCA inh. vs. Ano10CRISPR; RyR inh.	0.02117	-0,07344 to 0,1158	No	ns	0.9965
	RyR inh. vs. IP3R inh.	0.04667	-0,05461 to 0,1479	No	ns	0.7735
	RyR inh. vs.NCX inh.	0.075	-0,0002828 to 0,1503	No	ns	0.0512
	SERCA inh. vs .Ano10CRISPR; NCX inh.	0.13	0,03793 to 0,2221	Yes	**	0.0034
	RyR inh. vs. Ano10CRISPR; IP3R inh.	0.06167	-0,05505 to 0,1784	No	ns	0.6337
	RyR inh. vs. Ano10CRISPR; SERCA inh.	0.03833	-0,09877 to 0,1754	No	ns	0.9838
	RyR inh. vs. Ano10CRISPR; RyR inh.	0.02333	-0,05695 to 0,1036	No	ns	0.9792
	IP3R inh. vs.NCX inh.	0.02833	-0,03502 to 0,09169	No	ns	0.7991
	IP3R inh. vs .Ano10CRISPR; NCX inh.	0.08333	0,03832 to 0,1283	Yes	***	0.0002
	IP3R inh. vs. Ano10CRISPR; IP3R inh.	0.015	-0,02215 to 0,05215	No	ns	0.8717
	IP3R inh. vs. Ano10CRISPR; SERCA inh.	-0.008333	-0,07534 to 0,05868	No	ns	>0,9999
	IP3R inh. vs. Ano10CRISPR; RyR inh.	-0.02333	-0,1041 to 0,05746	No	ns	0.98
	NCX inh. vs .Ano10CRISPR; NCX inh.	0.055	-0,002463 to 0,1125	No	ns	0.0658
	NCX inh. vs. Ano10CRISPR; IP3R inh.	-0.01333	-0,09331 to 0,06664	No	ns	0.9996
	NCX inh. vs. Ano10CRISPR; SERCA inh.	-0.03667	-0,1263 to 0,05299	No	ns	0.8639
	NCX inh. vs. Ano10CRISPR; RyR inh.	-0.05167	-0,1288 to 0,02548	No	ns	0.3494
	Ano10CRISPR; IP3R inh. vs. Ano10CRISPR; NCX inh.	-0.06833	-0,1141 to -0,02260	Yes	**	0.002
	Ano10CRISPR; SERCA inh. vs. Ano10CRISPR; NCX inh.	-0.09167	-0,1529 to -0,03042	Yes	**	0.002
	Ano10CRISPR; RyR inh. vs. Ano10CRISPR; NCX inh.	-0.1067	-0,1736 to -0,03978	Yes	**	0.0011
	Ano10CRISPR; SERCA inh. vs. Ano10CRISPR; IP3R inh.	-0.02333	-0,07336 to 0,02669	No	ns	0.7625
	Ano10CRISPR; RyR inh. vs. Ano10CRISPR; IP3R inh.	-0.03833	-0,1228 to 0,04614	No	ns	0.7868
	Ano10CRISPR; SERCA inh. vs. Ano10CRISPR; RyR inh.	-0.015	-0,1091 to 0,07910	No	ns	0.9997
	210 minutes
	Control vs. Ano10CRISPR	0.41	0,3066 to 0,5134	Yes	****	<0,0001
	Control vs. SERCA inh.	0.4233	0,2972 to 0,5494	Yes	****	<0,0001
	Control vs.RyR inh.	0.4367	0,3283 to 0,5451	Yes	****	<0,0001
	Control vs. IP3R inh.	0.4867	0,4078 to 0,5655	Yes	****	<0,0001
	Control vs. NCX inh.	0.5117	0,4375 to 0,5858	Yes	****	<0,0001
	Control vs .Ano10CRISPR; NCX inh.	0.5893	0,5025 to 0,6762	Yes	****	<0,0001
	Control vs. Ano10CRISPR; IP3R inh.	0.505	0,4207 to 0,5893	Yes	****	<0,0001
	Control vs. Ano10CRISPR; SERCA inh.	0.4855	0,3627 to 0,6083	Yes	****	<0,0001
	Control vs. Ano10CRISPR; RyR inh.	0.4533	0,3435 to 0,5632	Yes	****	<0,0001
	Ano10CRISPR vs. SERCA inh.	0.01333	-0,06350 to 0,09016	No	ns	0.9995
	Ano10CRISPR vs. RyR inh.	0.02667	-0,1115 to 0,1648	No	ns	0.9988
	Ano10CRISPR vs. IP3R inh.	0.07667	0,009169 to 0,1442	Yes	*	0.0206
	Ano10CRISPR vs.NCX inh.	0.1017	0,007714 to 0,1956	Yes	*	0.0293
	Ano10CRISPR vs .Ano10CRISPR; NCX inh.	0.1793	0,1129 to 0,2458	Yes	****	<0,0001
	Ano10CRISPR vs. Ano10CRISPR; IP3R inh.	0.095	0,02586 to 0,1641	Yes	**	0.0043
	Ano10CRISPR vs. Ano10CRISPR; SERCA inh.	0.0755	0,001182 to 0,1498	Yes	*	0.0451
	Ano10CRISPR vs. Ano10CRISPR; RyR inh.	0.04333	-0,04614 to 0,1328	No	ns	0.7267
	SERCA inh. vs. RyR inh.	0.01333	-0,1377 to 0,1644	No	ns	>0,9999
	SERCA inh. vs. IP3R inh.	0.06333	-0,03252 to 0,1592	No	ns	0.3651
	SERCA inh. vs.NCX inh.	0.08833	-0,03979 to 0,2165	No	ns	0.3165
	SERCA inh. vs .Ano10CRISPR; NCX inh.	0.166	0,07286 to 0,2591	Yes	***	0.0003
	SERCA inh. vs. Ano10CRISPR; IP3R inh.	0.08167	0,0008755 to 0,1625	Yes	*	0.0466
	SERCA inh. vs. Ano10CRISPR; SERCA inh.	0.06217	-0,01343 to 0,1378	No	ns	0.1514
	SERCA inh. vs. Ano10CRISPR; RyR inh.	0.03	-0,06514 to 0,1251	No	ns	0.9657
	RyR inh. vs. IP3R inh.	0.05	-0,06535 to 0,1654	No	ns	0.8237
	RyR inh. vs.NCX inh.	0.075	-0,0008264 to 0,1508	No	ns	0.0536
	SERCA inh. vs .Ano10CRISPR; NCX inh.	0.1527	0,03724 to 0,2681	Yes	**	0.006
	RyR inh. vs. Ano10CRISPR; IP3R inh.	0.06833	-0,06189 to 0,1986	No	ns	0.6414
	RyR inh. vs. Ano10CRISPR; SERCA inh.	0.04883	-0,1192 to 0,2169	No	ns	0.9792
	RyR inh. vs. Ano10CRISPR; RyR inh.	0.01667	-0,07198 to 0,1053	No	ns	0.999
	IP3R inh. vs.NCX inh.	0.025	-0,04863 to 0,09863	No	ns	0.9474
	IP3R inh. vs .Ano10CRISPR; NCX inh.	0.1027	0,05029 to 0,1550	Yes	***	0.0001
	IP3R inh. vs. Ano10CRISPR; IP3R inh.	0.01833	-0,02061 to 0,05728	No	ns	0.754
	IP3R inh. vs. Ano10CRISPR; SERCA inh.	-0.001167	-0,09039 to 0,08806	No	ns	>0,9999
	IP3R inh. vs. Ano10CRISPR; RyR inh.	-0.03333	-0,1247 to 0,05805	No	ns	0.9225
	NCX inh. vs .Ano10CRISPR; NCX inh.	0.07767	0,008411 to 0,1469	Yes	*	0.0226
	NCX inh. vs. Ano10CRISPR; IP3R inh.	-0.006667	-0,09660 to 0,08327	No	ns	>0,9999
	NCX inh. vs. Ano10CRISPR; SERCA inh.	-0.02617	-0,1472 to 0,09483	No	ns	0.9973
	NCX inh. vs. Ano10CRISPR; RyR inh.	-0.05833	-0,1392 to 0,02256	No	ns	0.2683
	Ano10CRISPR; IP3R inh. vs. Ano10CRISPR; NCX inh.	-0.08433	-0,1367 to -0,03193	Yes	***	0.001
	Ano10CRISPR; SERCA inh. vs. Ano10CRISPR; NCX inh.	-0.1038	-0,1878 to -0,01991	Yes	*	0.0106
	Ano10CRISPR; RyR inh. vs. Ano10CRISPR; NCX inh.	-0.136	-0,2208 to -0,05121	Yes	**	0.001
	Ano10CRISPR; SERCA inh. vs. Ano10CRISPR; IP3R inh.	-0.0195	-0,09160 to 0,05260	No	ns	0.9869
	Ano10CRISPR; RyR inh. vs. Ano10CRISPR; IP3R inh.	-0.05167	-0,1411 to 0,03781	No	ns	0.5283
	Ano10CRISPR; SERCA inh. vs. Ano10CRISPR; RyR inh.	-0.03217	-0,1404 to 0,07603	No	ns	0.976
	240 minutes
	Control vs. Ano10CRISPR	0.4663	0,3604 to 0,5721	Yes	****	<0,0001
	Control vs. SERCA inh.	0.4763	0,3620 to 0,5905	Yes	****	<0,0001
	Control vs.RyR inh.	0.5079	0,3961 to 0,6197	Yes	****	<0,0001
	Control vs. IP3R inh.	0.5613	0,4957 to 0,6268	Yes	****	<0,0001
	Control vs. NCX inh.	0.5813	0,5083 to 0,6542	Yes	****	<0,0001
	Control vs .Ano10CRISPR; NCX inh.	0.6663	0,6028 to 0,7297	Yes	****	<0,0001
	Control vs. Ano10CRISPR; IP3R inh.	0.5746	0,5005 to 0,6486	Yes	****	<0,0001
	Control vs. Ano10CRISPR; SERCA inh.	0.5413	0,4453 to 0,6372	Yes	****	<0,0001
	Control vs. Ano10CRISPR; RyR inh.	0.5196	0,4161 to 0,6231	Yes	****	<0,0001
	Ano10CRISPR vs. SERCA inh.	0.01	-0,06463 to 0,08463	No	ns	>0,9999
	Ano10CRISPR vs. RyR inh.	0.04167	-0,1131 to 0,1964	No	ns	0.9873
	Ano10CRISPR vs. IP3R inh.	0.095	0,01853 to 0,1715	Yes	*	0.0102
	Ano10CRISPR vs.NCX inh.	0.115	0,005192 to 0,2248	Yes	*	0.0368
	Ano10CRISPR vs .Ano10CRISPR; NCX inh.	0.2	0,1269 to 0,2731	Yes	****	<0,0001
	Ano10CRISPR vs. Ano10CRISPR; IP3R inh.	0.1083	0,03545 to 0,1812	Yes	**	0.0021
	Ano10CRISPR vs. Ano10CRISPR; SERCA inh.	0.075	-0,004009 to 0,1540	No	ns	0.0692
	Ano10CRISPR vs. Ano10CRISPR; RyR inh.	0.05333	-0,04915 to 0,1558	No	ns	0.6507
	SERCA inh. vs. RyR inh.	0.03167	-0,1368 to 0,2001	No	ns	0.999
	SERCA inh. vs. IP3R inh.	0.085	-0,01168 to 0,1817	No	ns	0.1074
	SERCA inh. vs.NCX inh.	0.105	-0,03340 to 0,2434	No	ns	0.2186
	SERCA inh. vs .Ano10CRISPR; NCX inh.	0.19	0,09856 to 0,2814	Yes	****	<0,0001
	SERCA inh. vs. Ano10CRISPR; IP3R inh.	0.09833	0,01805 to 0,1786	Yes	*	0.0115
	SERCA inh. vs. Ano10CRISPR; SERCA inh.	0.065	0,005020 to 0,1250	Yes	*	0.029
	SERCA inh. vs. Ano10CRISPR; RyR inh.	0.04333	-0,06635 to 0,1530	No	ns	0.8843
	RyR inh. vs. IP3R inh.	0.05333	-0,08136 to 0,1880	No	ns	0.883
	RyR inh. vs.NCX inh.	0.07333	-0,01094 to 0,1576	No	ns	0.1135
	SERCA inh. vs .Ano10CRISPR; NCX inh.	0.1583	0,04239 to 0,2743	Yes	**	0.0046
	RyR inh. vs. Ano10CRISPR; IP3R inh.	0.06667	-0,07853 to 0,2119	No	ns	0.7766
	RyR inh. vs. Ano10CRISPR; SERCA inh.	0.03333	-0,1325 to 0,1991	No	ns	0.9984
	RyR inh. vs. Ano10CRISPR; RyR inh.	0.01167	-0,08070 to 0,1040	No	ns	>0,9999
	IP3R inh. vs.NCX inh.	0.02	-0,05963 to 0,09963	No	ns	0.9921
	IP3R inh. vs .Ano10CRISPR; NCX inh.	0.105	0,05950 to 0,1505	Yes	****	<0,0001
	IP3R inh. vs. Ano10CRISPR; IP3R inh.	0.01333	-0,02277 to 0,04943	No	ns	0.9173
	IP3R inh. vs. Ano10CRISPR; SERCA inh.	-0.02	-0,09429 to 0,05429	No	ns	0.9873
	IP3R inh. vs. Ano10CRISPR; RyR inh.	-0.04167	-0,1461 to 0,06272	No	ns	0.8785
	NCX inh. vs .Ano10CRISPR; NCX inh.	0.085	0,01791 to 0,1521	Yes	**	0.0087
	NCX inh. vs. Ano10CRISPR; IP3R inh.	-0.006667	-0,1015 to 0,08816	No	ns	>0,9999
	NCX inh. vs. Ano10CRISPR; SERCA inh.	-0.04	-0,1549 to 0,07493	No	ns	0.9397
	NCX inh. vs. Ano10CRISPR; RyR inh.	-0.06167	-0,1513 to 0,02799	No	ns	0.3191
	Ano10CRISPR; IP3R inh. vs. Ano10CRISPR; NCX inh.	-0.09167	-0,1376 to -0,04575	Yes	***	0.0001
	Ano10CRISPR; SERCA inh. vs. Ano10CRISPR; NCX inh.	-0.125	-0,1969 to -0,05306	Yes	***	0.0004
	Ano10CRISPR; RyR inh. vs. Ano10CRISPR; NCX inh.	-0.1467	-0,2335 to -0,05980	Yes	***	0.0006
	Ano10CRISPR; SERCA inh. vs. Ano10CRISPR; IP3R inh.	-0.03333	-0,09113 to 0,02446	No	ns	0.5298
	Ano10CRISPR; RyR inh. vs. Ano10CRISPR; IP3R inh.	-0.055	-0,1572 to 0,04722	No	ns	0.6127
	Ano10CRISPR; SERCA inh. vs. Ano10CRISPR; RyR inh.	-0.02167	-0,1370 to 0,09364	No	ns	0.9991
	270 minutes
	Control vs. Ano10CRISPR	0.4858	0,3721 to 0,5995	Yes	****	<0,0001
	Control vs. SERCA inh.	0.5175	0,4052 to 0,6298	Yes	****	<0,0001
	Control vs.RyR inh.	0.5408	0,4294 to 0,6522	Yes	****	<0,0001
	Control vs. IP3R inh.	0.6008	0,5383 to 0,6634	Yes	****	<0,0001
	Control vs. NCX inh.	0.6258	0,5542 to 0,6975	Yes	****	<0,0001
	Control vs .Ano10CRISPR; NCX inh.	0.7125	0,6545 to 0,7705	Yes	****	<0,0001
	Control vs. Ano10CRISPR; IP3R inh.	0.6158	0,5482 to 0,6835	Yes	****	<0,0001
	Control vs. Ano10CRISPR; SERCA inh.	0.5658	0,4758 to 0,6558	Yes	****	<0,0001
	Control vs. Ano10CRISPR; RyR inh.	0.5475	0,4477 to 0,6473	Yes	****	<0,0001
	Ano10CRISPR vs. SERCA inh.	0.03167	-0,04110 to 0,1044	No	ns	0.8207
	Ano10CRISPR vs. RyR inh.	0.055	-0,1069 to 0,2169	No	ns	0.9473
	Ano10CRISPR vs. IP3R inh.	0.115	0,02864 to 0,2014	Yes	**	0.0057
	Ano10CRISPR vs.NCX inh.	0.14	0,01680 to 0,2632	Yes	*	0.0205
	Ano10CRISPR vs .Ano10CRISPR; NCX inh.	0.2267	0,1439 to 0,3095	Yes	****	<0,0001
	Ano10CRISPR vs. Ano10CRISPR; IP3R inh.	0.13	0,04440 to 0,2156	Yes	**	0.0017
	Ano10CRISPR vs. Ano10CRISPR; SERCA inh.	0.08	-0,01027 to 0,1703	No	ns	0.1028
	Ano10CRISPR vs. Ano10CRISPR; RyR inh.	0.06167	-0,04280 to 0,1661	No	ns	0.5014
	SERCA inh. vs. RyR inh.	0.02333	-0,1461 to 0,1928	No	ns	>0,9999
	SERCA inh. vs. IP3R inh.	0.08333	-0,01414 to 0,1808	No	ns	0.1245
	SERCA inh. vs.NCX inh.	0.1083	-0,03256 to 0,2492	No	ns	0.2063
	SERCA inh. vs .Ano10CRISPR; NCX inh.	0.195	0,09857 to 0,2914	Yes	****	<0,0001
	SERCA inh. vs. Ano10CRISPR; IP3R inh.	0.09833	0,01653 to 0,1801	Yes	*	0.0133
	SERCA inh. vs. Ano10CRISPR; SERCA inh.	0.04833	-0,02555 to 0,1222	No	ns	0.3768
	SERCA inh. vs. Ano10CRISPR; RyR inh.	0.03	-0,07577 to 0,1358	No	ns	0.9822
	RyR inh. vs. IP3R inh.	0.06	-0,07976 to 0,1998	No	ns	0.8308
	RyR inh. vs.NCX inh.	0.085	-0,004627 to 0,1746	No	ns	0.0696
	SERCA inh. vs .Ano10CRISPR; NCX inh.	0.1717	0,05012 to 0,2932	Yes	**	0.0034
	RyR inh. vs. Ano10CRISPR; IP3R inh.	0.075	-0,07392 to 0,2239	No	ns	0.6865
	RyR inh. vs. Ano10CRISPR; SERCA inh.	0.025	-0,1489 to 0,1989	No	ns	0.9999
	RyR inh. vs. Ano10CRISPR; RyR inh.	0.006667	-0,09156 to 0,1049	No	ns	>0,9999
	IP3R inh. vs.NCX inh.	0.025	-0,05555 to 0,1056	No	ns	0.9688
	IP3R inh. vs .Ano10CRISPR; NCX inh.	0.1117	0,06929 to 0,1540	Yes	****	<0,0001
	IP3R inh. vs. Ano10CRISPR; IP3R inh.	0.015	-0,02102 to 0,05102	No	ns	0.8522
	IP3R inh. vs. Ano10CRISPR; SERCA inh.	-0.035	-0,1085 to 0,03852	No	ns	0.7434
	IP3R inh. vs. Ano10CRISPR; RyR inh.	-0.05333	-0,1550 to 0,04834	No	ns	0.6419
	NCX inh. vs .Ano10CRISPR; NCX inh.	0.08667	0,01538 to 0,1580	Yes	*	0.0122
	NCX inh. vs. Ano10CRISPR; IP3R inh.	-0.01	-0,1096 to 0,08961	No	ns	>0,9999
	NCX inh. vs. Ano10CRISPR; SERCA inh.	-0.06	-0,1819 to 0,06186	No	ns	0.7101
	NCX inh. vs. Ano10CRISPR; RyR inh.	-0.07833	-0,1733 to 0,01666	No	ns	0.1494
	Ano10CRISPR; IP3R inh. vs. Ano10CRISPR; NCX inh.	-0.09667	-0,1454 to -0,04797	Yes	***	0.0001
	Ano10CRISPR; SERCA inh. vs. Ano10CRISPR; NCX inh.	-0.1467	-0,2224 to -0,07091	Yes	***	0.0001
	Ano10CRISPR; RyR inh. vs. Ano10CRISPR; NCX inh.	-0.165	-0,2514 to -0,07864	Yes	***	0.0002
	Ano10CRISPR; SERCA inh. vs. Ano10CRISPR; IP3R inh.	-0.05	-0,1172 to 0,01721	No	ns	0.2372
	Ano10CRISPR; RyR inh. vs. Ano10CRISPR; IP3R inh.	-0.06833	-0,1707 to 0,03399	No	ns	0.3526
	Ano10CRISPR; SERCA inh. vs. Ano10CRISPR; RyR inh.	-0.01833	-0,1367 to 0,1000	No	ns	0.9998
	300 minutes
	Control vs. Ano10CRISPR	0.5008	0,3841 to 0,6175	Yes	****	<0,0001
	Control vs. SERCA inh.	0.5325	0,4149 to 0,6501	Yes	****	<0,0001
	Control vs.RyR inh.	0.5675	0,4577 to 0,6773	Yes	****	<0,0001
	Control vs. IP3R inh.	0.6325	0,5736 to 0,6914	Yes	****	<0,0001
	Control vs. NCX inh.	0.6575	0,5906 to 0,7244	Yes	****	<0,0001
	Control vs .Ano10CRISPR; NCX inh.	0.7475	0,7016 to 0,7934	Yes	****	<0,0001
	Control vs. Ano10CRISPR; IP3R inh.	0.6442	0,5809 to 0,7075	Yes	****	<0,0001
	Control vs. Ano10CRISPR; SERCA inh.	0.5808	0,4957 to 0,6660	Yes	****	<0,0001
	Control vs. Ano10CRISPR; RyR inh.	0.5708	0,4740 to 0,6677	Yes	****	<0,0001
	Ano10CRISPR vs. SERCA inh.	0.03167	-0,04548 to 0,1088	No	ns	0.8616
	Ano10CRISPR vs. RyR inh.	0.06667	-0,1021 to 0,2354	No	ns	0.8843
	Ano10CRISPR vs. IP3R inh.	0.1317	0,03137 to 0,2320	Yes	**	0.0064
	Ano10CRISPR vs.NCX inh.	0.1567	0,02332 to 0,2900	Yes	*	0.0159
	Ano10CRISPR vs .Ano10CRISPR; NCX inh.	0.2467	0,1430 to 0,3503	Yes	****	<0,0001
	Ano10CRISPR vs. Ano10CRISPR; IP3R inh.	0.1433	0,04679 to 0,2399	Yes	**	0.0021
	Ano10CRISPR vs. Ano10CRISPR; SERCA inh.	0.08	-0,02654 to 0,1865	No	ns	0.2282
	Ano10CRISPR vs. Ano10CRISPR; RyR inh.	0.07	-0,03060 to 0,1706	No	ns	0.3063
	SERCA inh. vs. RyR inh.	0.035	-0,1482 to 0,2182	No	ns	0.9989
	SERCA inh. vs. IP3R inh.	0.1	-0,01392 to 0,2139	No	ns	0.1083
	SERCA inh. vs.NCX inh.	0.125	-0,02364 to 0,2736	No	ns	0.1355
	SERCA inh. vs .Ano10CRISPR; NCX inh.	0.215	0,1030 to 0,3270	Yes	***	0.0002
	SERCA inh. vs. Ano10CRISPR; IP3R inh.	0.1117	0,01624 to 0,2071	Yes	*	0.0164
	SERCA inh. vs. Ano10CRISPR; SERCA inh.	0.04833	-0,02443 to 0,1211	No	ns	0.3589
	SERCA inh. vs. Ano10CRISPR; RyR inh.	0.03833	-0,06885 to 0,1455	No	ns	0.9302
	RyR inh. vs. IP3R inh.	0.065	-0,07967 to 0,2097	No	ns	0.7952
	RyR inh. vs.NCX inh.	0.09	-8,448e-005 to 0,1801	No	ns	0.0503
	SERCA inh. vs .Ano10CRISPR; NCX inh.	0.18	0,06004 to 0,3000	Yes	**	0.0019
	RyR inh. vs. Ano10CRISPR; IP3R inh.	0.07667	-0,07619 to 0,2295	No	ns	0.6908
	RyR inh. vs. Ano10CRISPR; SERCA inh.	0.01333	-0,1626 to 0,1893	No	ns	>0,9999
	RyR inh. vs. Ano10CRISPR; RyR inh.	0.003333	-0,1057 to 0,1124	No	ns	>0,9999
	IP3R inh. vs.NCX inh.	0.025	-0,05243 to 0,1024	No	ns	0.9606
	IP3R inh. vs .Ano10CRISPR; NCX inh.	0.115	0,07172 to 0,1583	Yes	****	<0,0001
	IP3R inh. vs. Ano10CRISPR; IP3R inh.	0.01167	-0,03353 to 0,05686	No	ns	0.9904
	IP3R inh. vs. Ano10CRISPR; SERCA inh.	-0.05167	-0,1359 to 0,03261	No	ns	0.455
	IP3R inh. vs. Ano10CRISPR; RyR inh.	-0.06167	-0,1645 to 0,04122	No	ns	0.4827
	NCX inh. vs .Ano10CRISPR; NCX inh.	0.09	0,02604 to 0,1540	Yes	**	0.0035
	NCX inh. vs. Ano10CRISPR; IP3R inh.	-0.01333	-0,1117 to 0,08506	No	ns	>0,9999
	NCX inh. vs. Ano10CRISPR; SERCA inh.	-0.07667	-0,2014 to 0,04808	No	ns	0.452
	NCX inh. vs. Ano10CRISPR; RyR inh.	-0.08667	-0,1812 to 0,007896	No	ns	0.0851
	Ano10CRISPR; IP3R inh. vs. Ano10CRISPR; NCX inh.	-0.1033	-0,1553 to -0,05138	Yes	***	0.0001
	Ano10CRISPR; SERCA inh. vs. Ano10CRISPR; NCX inh.	-0.1667	-0,2515 to -0,08181	Yes	***	0.0001
	Ano10CRISPR; RyR inh. vs. Ano10CRISPR; NCX inh.	-0.1767	-0,2629 to -0,09046	Yes	****	<0,0001
	Ano10CRISPR; SERCA inh. vs. Ano10CRISPR; IP3R inh.	-0.06333	-0,1402 to 0,01350	No	ns	0.1497
	Ano10CRISPR; RyR inh. vs. Ano10CRISPR; IP3R inh.	-0.07333	-0,1757 to 0,02899	No	ns	0.2747
	Ano10CRISPR; SERCA inh. vs. Ano10CRISPR; RyR inh.	-0.01	-0,1253 to 0,1053	No	ns	>0,9999
