# Supplementary material for: The ion channel Anoctamin 10/TMEM16K coordinates organ morphogenesis across scales in the urochordate notochord
Source: PLoS Biol. 2024 Aug 22;22(8):e3002762. doi: 10.1371/journal.pbio.3002762 (PMC11341064; doi:10.1371/journal.pbio.3002762)
Supplement: S17 Table — (XLSX) [file pbio.3002762.s034.xlsx]

## Sheet: S17 Table
	Mixed-effects model (REML)	Matching: Across row						Treatment	Number of animals
	Assume sphericity?	No						Control	29
	Alpha	0.05						Ano10CRISPR	31
								SERCA inh.	37
	Fixed effects (type III)	P value	P value summary	Statistically significant (P < 0,05)?	F (DFn, DFd)	Geisser-Greenhouse's epsilon		RyR inh.	44
	Row Factor	<0,0001	****	Yes	F (40, 12518) = 4,820			IP3R inh.	32
	Time	<0,0001	****	Yes	F (5,300, 7372) = 90,97	0.5889		NCX inh.	49
								Ano10CRISPR; SERCA inh.	29
	Random effects	SD	Variance					Ano10CRISPR; RyR inh.	28
	Subject	0	0					Ano10CRISPR; IP3R inh.	42
	Residual	24.9	620.1					.Ano10CRISPR; NCX inh.	36
	Was the matching effective?
	Chi-square, df
	P value
	P value summary
	Is there significant matching (P < 0.05)?	No
	Data summary
	Number of columns (Time)	10
	Number of rows (Row Factor)	41
	Number of subjects (Subject)	1959
	Number of missing values	7022
	Number of families	1
	Number of comparisons per family	45
	Alpha	0.05
	Šídák's multiple comparisons test	Mean Diff,	95,00% CI of diff,	Below threshold?	Summary	Adjusted P Value
	Control vs. Ano10CRISPR	-10.2	-12,24 to -8,153	Yes	****	<0,0001
	Control vs. SERCA inh.	-10.76	-12,37 to -9,147	Yes	****	<0,0001
	Control vs.RyR inh.	-17.79	-19,76 to -15,81	Yes	****	<0,0001
	Control vs. IP3R inh.	-13.05	-15,17 to -10,92	Yes	****	<0,0001
	Control vs. NCX inh.	-19.93	-23,96 to -15,91	Yes	****	<0,0001
	Control vs. Ano10CRISPR; SERCA inh.	-13.93	-15,99 to -11,86	Yes	****	<0,0001
	Control vs. Ano10CRISPR; RyR inh.	-11.3	-13,84 to -8,761	Yes	****	<0,0001
	Control vs. Ano10CRISPR; IP3R inh.	-13.39	-15,22 to -11,55	Yes	****	<0,0001
	Control vs .Ano10CRISPR; NCX inh.	-25.77	-29,71 to -21,83	Yes	****	<0,0001
	Ano10CRISPR vs. SERCA inh.	-0.5647	-2,932 to 1,802	No	ns	>0,9999
	Ano10CRISPR vs. RyR inh.	-7.59	-10,38 to -4,800	Yes	****	<0,0001
	Ano10CRISPR vs. IP3R inh.	-2.851	-5,572 to -0,1291	Yes	*	0.0291
	Ano10CRISPR vs.NCX inh.	-9.737	-14,19 to -5,285	Yes	****	<0,0001
	Ano10CRISPR vs. Ano10CRISPR; SERCA inh.	-3.732	-6,564 to -0,9010	Yes	***	0.0008
	Ano10CRISPR vs. Ano10CRISPR; RyR inh.	-1.105	-4,347 to 2,137	No	ns	>0,9999
	Ano10CRISPR vs. Ano10CRISPR; IP3R inh.	-3.191	-5,828 to -0,5533	Yes	**	0.0038
	Ano10CRISPR vs .Ano10CRISPR; NCX inh.	-15.58	-19,54 to -11,61	Yes	****	<0,0001
	SERCA inh. vs. RyR inh.	-7.025	-9,456 to -4,595	Yes	****	<0,0001
	SERCA inh. vs. IP3R inh.	-2.286	-5,003 to 0,4308	No	ns	0.2424
	SERCA inh. vs.NCX inh.	-9.172	-13,04 to -5,300	Yes	****	<0,0001
	SERCA inh. vs. Ano10CRISPR; SERCA inh.	-3.168	-5,923 to -0,4128	Yes	**	0.0083
	SERCA inh. vs. Ano10CRISPR; RyR inh.	-0.5403	-3,498 to 2,417	No	ns	>0,9999
	SERCA inh. vs. Ano10CRISPR; IP3R inh.	-2.626	-4,651 to -0,6012	Yes	**	0.0011
	SERCA inh. vs .Ano10CRISPR; NCX inh.	-15.01	-18,88 to -11,14	Yes	****	<0,0001
	RyR inh. vs. IP3R inh.	4.74	1,845 to 7,634	Yes	****	<0,0001
	RyR inh. vs.NCX inh.	-2.147	-5,834 to 1,540	No	ns	0.9314
	RyR inh. vs. Ano10CRISPR; SERCA inh.	3.858	0,9142 to 6,801	Yes	***	0.0009
	RyR inh. vs. Ano10CRISPR; RyR inh.	6.485	3,235 to 9,735	Yes	****	<0,0001
	RyR inh. vs. Ano10CRISPR; IP3R inh.	4.399	1,728 to 7,070	Yes	****	<0,0001
	SERCA inh. vs .Ano10CRISPR; NCX inh.	-7.986	-11,52 to -4,449	Yes	****	<0,0001
	IP3R inh. vs.NCX inh.	-6.886	-11,18 to -2,592	Yes	****	<0,0001
	IP3R inh. vs. Ano10CRISPR; SERCA inh.	-0.8818	-3,741 to 1,977	No	ns	>0,9999
	IP3R inh. vs. Ano10CRISPR; RyR inh.	1.746	-1,874 to 5,365	No	ns	0.9961
	IP3R inh. vs. Ano10CRISPR; IP3R inh.	-0.3402	-3,214 to 2,533	No	ns	>0,9999
	IP3R inh. vs .Ano10CRISPR; NCX inh.	-12.73	-16,93 to -8,524	Yes	****	<0,0001
	NCX inh. vs. Ano10CRISPR; SERCA inh.	6.005	1,021 to 10,99	Yes	**	0.0041
	NCX inh. vs. Ano10CRISPR; RyR inh.	8.632	3,936 to 13,33	Yes	****	<0,0001
	NCX inh. vs. Ano10CRISPR; IP3R inh.	6.546	2,968 to 10,12	Yes	****	<0,0001
	NCX inh. vs .Ano10CRISPR; NCX inh.	-5.839	-10,91 to -0,7707	Yes	**	0.0081
	Ano10CRISPR; SERCA inh. vs. Ano10CRISPR; RyR inh.	2.627	-0,9203 to 6,175	No	ns	0.512
	Ano10CRISPR; SERCA inh. vs. Ano10CRISPR; IP3R inh.	0.5416	-1,947 to 3,030	No	ns	>0,9999
	Ano10CRISPR; SERCA inh. vs. Ano10CRISPR; NCX inh.	-11.84	-16,48 to -7,206	Yes	****	<0,0001
	Ano10CRISPR; RyR inh. vs. Ano10CRISPR; IP3R inh.	-2.086	-5,354 to 1,183	No	ns	0.8211
	Ano10CRISPR; RyR inh. vs. Ano10CRISPR; NCX inh.	-14.47	-19,55 to -9,391	Yes	****	<0,0001
	Ano10CRISPR; IP3R inh. vs. Ano10CRISPR; NCX inh.	-12.38	-15,83 to -8,936	Yes	****	<0,0001
