# Supplementary material for: The ion channel Anoctamin 10/TMEM16K coordinates organ morphogenesis across scales in the urochordate notochord
Source: PLoS Biol. 2024 Aug 22;22(8):e3002762. doi: 10.1371/journal.pbio.3002762 (PMC11341064; doi:10.1371/journal.pbio.3002762)
Supplement: S18 Table — (XLSX) [file pbio.3002762.s035.xlsx]

## Sheet: S18 Table
		Stage (according to Hotta et al.)	Ciinte.Cah>GFP	Ciinte.Cah>GFP	Ciinte.Brachyury>GFP	Ciinte.Brachyury>GFP
			(+)signal/out 360 embryos (3 trials)	(% expressing)	(+)signal/out 210 embryos (3 trials)	(% expressing)
		14	11	3.06	143	68.10
		16	19	5.28	171	81.43
		18	78	21.67	188	89.52
		20	170	47.22	195	92.86
		22	249	69.17	197	93.80
		24	261	72.50	197	93.80
		26	287	79.72	197	93.80
