# Supplementary material for: The ion channel Anoctamin 10/TMEM16K coordinates organ morphogenesis across scales in the urochordate notochord
Source: PLoS Biol. 2024 Aug 22;22(8):e3002762. doi: 10.1371/journal.pbio.3002762 (PMC11341064; doi:10.1371/journal.pbio.3002762)
Supplement: S19 Table — (XLSX) [file pbio.3002762.s036.xlsx]

## Sheet: S19 Table
	Figure & Panel	Test	Data point	Comparison	P value	P value summary		Genotype	number of cells	number of animals
								Negative Control	59	11
	Fig. 3E	Kruskal-Wallis test		All groups	0.9024	ns		Ano10 CRISPR	60	12
		Dunn's multiple comparisons						.Ano10 CRISPR; Ciinte.Brac>Ano10	60	12
				Negative Control vs. Ano10 CRISPR	>0,9999	ns
				negative control vs. Ano10 CRISPR; Ciinte.Brac>Ano10	>0,9999	ns
				Ano10 CRISPR vs.Ano10 CRISPR; Ciinte.Brac>Ano10	>0,9999	ns
