# Supplementary material for: The ion channel Anoctamin 10/TMEM16K coordinates organ morphogenesis across scales in the urochordate notochord
Source: PLoS Biol. 2024 Aug 22;22(8):e3002762. doi: 10.1371/journal.pbio.3002762 (PMC11341064; doi:10.1371/journal.pbio.3002762)
Supplement: S20 Table — (XLSX) [file pbio.3002762.s037.xlsx]

## Sheet: S20 Table
Fig.3F	Kruskal-Wallis test						Genotype	number of cells	number of animals
	P value	0.0029					Negative Control	62	12
	Exact or approximate P value?	Approximate					Ano10 CRISPR	56	11
	P value summary	**					.Ano10 CRISPR; Ciinte.Brac>Ano10	68	13
	Do the medians vary signif. (P < 0.05)?	Yes
	Number of groups	3
	Kruskal-Wallis statistic	11.7
	Number of families	1
	Number of comparisons per family	3
	Alpha	0.05
	Dunn's multiple comparisons test	Mean rank diff,	Significant?	Summary	Adjusted P Value
	Negative Control vs. Ano10 CRISPR	24.61	Yes	*	0.0394
	negative control vs. Ano10 CRISPR; Ciinte.Brac>Ano10	-7.629	No	ns	>0,9999
	Ano10 CRISPR vs.Ano10 CRISPR; Ciinte.Brac>Ano10	-32.24	Yes	**	0.0027
