# Supplementary material for: The ion channel Anoctamin 10/TMEM16K coordinates organ morphogenesis across scales in the urochordate notochord
Source: PLoS Biol. 2024 Aug 22;22(8):e3002762. doi: 10.1371/journal.pbio.3002762 (PMC11341064; doi:10.1371/journal.pbio.3002762)
Supplement: S22 Table — (XLSX) [file pbio.3002762.s039.xlsx]

## Sheet: Fig.2H
	Figure & Panel	Test	Data point	Comparison	P value	P value summary			Genotype	number of animals
									Negative Control	20
	Fig. 3H	Two-way RM ANOVA		Time x Lumen cross-sectional area	<0,0001	****			Ano10 CRISPR	25
									Ano10 CRISPR; Ciinte.Brac>Ano10	20
				Time	<0,0001	****
				Lumen cross-sectional area	<0,0001	****
				Subject	<0,0001	****
		Tukey's multiple comparisons test		Number of families	15
				Number of comparisons per family	3
			0 min	Negative Control vs. Ano10 CRISPR	0.9664	ns
				negative control vs. Ano10 CRISPR; Ciinte.Brac>Ano10	0.747	ns
				Ano10 CRISPR vs.Ano10 CRISPR; Ciinte.Brac>Ano10	0.8533	ns
			30 min	Negative Control vs. Ano10 CRISPR	0.9648	ns
				negative control vs. Ano10 CRISPR; Ciinte.Brac>Ano10	0.9974	ns
				Ano10 CRISPR vs.Ano10 CRISPR; Ciinte.Brac>Ano10	0.9637	ns
			60 min	Negative Control vs. Ano10 CRISPR	0.9648	ns
				negative control vs. Ano10 CRISPR; Ciinte.Brac>Ano10	0.9974	ns
				Ano10 CRISPR vs.Ano10 CRISPR; Ciinte.Brac>Ano10	0.9637	ns
			90 min	Negative Control vs. Ano10 CRISPR	0.0073	**
				negative control vs. Ano10 CRISPR; Ciinte.Brac>Ano10	0.2816	ns
				Ano10 CRISPR vs.Ano10 CRISPR; Ciinte.Brac>Ano10	0.5573	ns
			120 min	Negative Control vs. Ano10 CRISPR	0.3287	ns
				negative control vs. Ano10 CRISPR; Ciinte.Brac>Ano10	0.1538	ns
				Ano10 CRISPR vs.Ano10 CRISPR; Ciinte.Brac>Ano10	0.8767	ns
			150 min	Negative Control vs. Ano10 CRISPR	0.1171	ns
				negative control vs. Ano10 CRISPR; Ciinte.Brac>Ano10	0.4682	ns
				Ano10 CRISPR vs.Ano10 CRISPR; Ciinte.Brac>Ano10	0.5818	ns
			180 min	Negative Control vs. Ano10 CRISPR	0.0091	**
				negative control vs. Ano10 CRISPR; Ciinte.Brac>Ano10	0.9603	ns
				Ano10 CRISPR vs.Ano10 CRISPR; Ciinte.Brac>Ano10	0.019	*
			210 min	Negative Control vs. Ano10 CRISPR	0.002	**
				negative control vs. Ano10 CRISPR; Ciinte.Brac>Ano10	0.9629	ns
				Ano10 CRISPR vs.Ano10 CRISPR; Ciinte.Brac>Ano10	0.0091	**
			240 min	Negative Control vs. Ano10 CRISPR	<0,0001	****
				negative control vs. Ano10 CRISPR; Ciinte.Brac>Ano10	0.9859	ns
				Ano10 CRISPR vs.Ano10 CRISPR; Ciinte.Brac>Ano10	0.0016	**
			270 min	Negative Control vs. Ano10 CRISPR	<0,0001	****
				negative control vs. Ano10 CRISPR; Ciinte.Brac>Ano10	0.8999	ns
				Ano10 CRISPR vs.Ano10 CRISPR; Ciinte.Brac>Ano10	0.0006	***
			300 min	Negative Control vs. Ano10 CRISPR	<0,0001	****
				negative control vs. Ano10 CRISPR; Ciinte.Brac>Ano10	0.7134	ns
				Ano10 CRISPR vs.Ano10 CRISPR; Ciinte.Brac>Ano10	<0,0001	****
			330 min	Negative Control vs. Ano10 CRISPR	<0,0001	****
				negative control vs. Ano10 CRISPR; Ciinte.Brac>Ano10	0.7579	ns
				Ano10 CRISPR vs.Ano10 CRISPR; Ciinte.Brac>Ano10	<0,0001	****
			360 min	Negative Control vs. Ano10 CRISPR	<0,0001	****
				negative control vs. Ano10 CRISPR; Ciinte.Brac>Ano10	0.9355	ns
				Ano10 CRISPR vs.Ano10 CRISPR; Ciinte.Brac>Ano10	<0,0001	****
			390 min	Negative Control vs. Ano10 CRISPR	<0,0001	****
				negative control vs. Ano10 CRISPR; Ciinte.Brac>Ano10	0.9813	ns
				Ano10 CRISPR vs.Ano10 CRISPR; Ciinte.Brac>Ano10	<0,0001	****
			420 min	Negative Control vs. Ano10 CRISPR	<0,0001	****
				negative control vs. Ano10 CRISPR; Ciinte.Brac>Ano10	>0,9999	ns
				Ano10 CRISPR vs.Ano10 CRISPR; Ciinte.Brac>Ano10	0.0003	***
