# Supplementary material for: The ion channel Anoctamin 10/TMEM16K coordinates organ morphogenesis across scales in the urochordate notochord
Source: PLoS Biol. 2024 Aug 22;22(8):e3002762. doi: 10.1371/journal.pbio.3002762 (PMC11341064; doi:10.1371/journal.pbio.3002762)
Supplement: S23 Table — (XLSX) [file pbio.3002762.s040.xlsx]

## Sheet: S23 Table
Figure & Panel	Kruskal-Wallis test							Treatment	number of cells	number of animals
	P value	0.7061						DMSO	61	12
S6E Fig.	Exact or approximate P value?	Approximate						T16A(inh)-A01	65	13
	P value summary	ns						NPPB	65	13
	Do the medians vary signif. (P < 0.05)?	No						NS 3728	64	12
	Number of groups	4
	Kruskal-Wallis statistic	1.398
	Data summary
	Number of treatments (columns)	4
	Number of values (total)	255
	Number of families	1
	Number of comparisons per family	6
	Alpha	0.05
	Dunn's multiple comparisons test	Mean rank diff,	Significant?	Summary	Adjusted P Value
	DMSO vs T16A(inh)-A01	7.156	No	ns	>0,9999
	DMSO vs NPPB	4.141	No	ns	>0,9999
	DMSO vs NS 3728	-7.326	No	ns	>0,9999
	T16A(inh)-A01 vs NPPB	-3.015	No	ns	>0,9999
	T16A(inh)-A01 vs NS 3728	-14.48	No	ns	>0,9999
	NPPB vs NS 3728	-11.47	No	ns	>0,9999
