# Supplementary material for: The ion channel Anoctamin 10/TMEM16K coordinates organ morphogenesis across scales in the urochordate notochord
Source: PLoS Biol. 2024 Aug 22;22(8):e3002762. doi: 10.1371/journal.pbio.3002762 (PMC11341064; doi:10.1371/journal.pbio.3002762)
Supplement: S24 Table — (XLSX) [file pbio.3002762.s041.xlsx]

## Sheet: S24 Table
Figure & Panel	Kruskal-Wallis test							Treatment	number of cells	number of animals
	P value	0.0006						DMSO	57	11
S6F	Exact or approximate P value?	Approximate						T16A(inh)-A01	57	11
	P value summary	***						NPPB	58	11
	Do the medians vary signif. (P < 0.05)?	Yes						NS 3728	54	10
	Number of groups	4
	Kruskal-Wallis statistic	17.53
	Data summary
	Number of treatments (columns)	4
	Number of values (total)	226
	Number of families	1
	Number of comparisons per family	6
	Alpha	0.05
	Dunn's multiple comparisons test	Mean rank diff,	Significant?	Summary	Adjusted P Value
	DMSO vs T16A(inh)-A01	43.36	Yes	**	0.0024
	DMSO vs NPPB	37.52	Yes	*	0.0126
	DMSO vs NS 3728	43.9	Yes	**	0.0024
	T16A(inh)-A01 vs NPPB	-5.842	No	ns	>0,9999
	T16A(inh)-A01 vs NS 3728	0.5356	No	ns	>0,9999
	NPPB vs NS 3728	6.377	No	ns	>0,9999
