# Supplementary material for: The ion channel Anoctamin 10/TMEM16K coordinates organ morphogenesis across scales in the urochordate notochord
Source: PLoS Biol. 2024 Aug 22;22(8):e3002762. doi: 10.1371/journal.pbio.3002762 (PMC11341064; doi:10.1371/journal.pbio.3002762)
Supplement: S25 Table — (XLSX) [file pbio.3002762.s042.xlsx]

## Sheet: S25 Table
										Figure & Panel	Kruskal-Wallis test						Treatment	number of cells	number of animals
										S6G Fig.	P value	<0,0001					DMSO	37	7
											Exact or approximate P value?	Approximate					T16A(inh)-A01	52	10
											P value summary	****					NPPB	36	7
											Do the medians vary signif. (P < 0.05)?	Yes					NS 3728	56	11
											Number of groups	4
											Kruskal-Wallis statistic	48.95
											Data summary
											Number of treatments (columns)	4
											Number of values (total)	181
											Dunn's multiple comparisons test	Mean rank diff,	Significant?	Summary	Adjusted P Value
											DMSO vs T16A(inh)-A01	-64.01	Yes	****	<0,0001
											DMSO vs NPPB	-72.6	Yes	****	<0,0001
											DMSO vs NS 3728	-66.59	Yes	****	<0,0001
											T16A(inh)-A01 vs NPPB	-8.59	No	ns	>0,9999
											T16A(inh)-A01 vs NS 3728	-2.584	No	ns	>0,9999
											NPPB vs NS 3728	6.006	No	ns	>0,9999
