# Supplementary material for: The ion channel Anoctamin 10/TMEM16K coordinates organ morphogenesis across scales in the urochordate notochord
Source: PLoS Biol. 2024 Aug 22;22(8):e3002762. doi: 10.1371/journal.pbio.3002762 (PMC11341064; doi:10.1371/journal.pbio.3002762)
Supplement: S26 Table — (XLSX) [file pbio.3002762.s043.xlsx]

## Sheet: S26 Table
		Figure & Panel	Test	Data point	Comparison	P value	P value summary
									Treatment	number of animals
		S6H Fig.	Mixed-effects model		Cross-sectional area	<0,0001	****		DMSO	33
					Time	<0,0001	****		T16A(inh)-A01	37
					Cross-sectional area x Time	<0,0001	****		NPPB	24
			Within each row, compare columns (simple effects within rows)						NS 3728	26
					Number of families	15
					Number of comparisons per family	6
				0 min	DMSO vs NPPB	0.2849	ns
					DMSO vs NS 3728	0.4112	ns
					DMSO vs T16A(inh)-A01	0.3925	ns
					NPPB vs NS 3728	0.9105	ns
					T16A(inh)-A01 vs NPPB	0.9919	ns
					T16A(inh)-A01 vs NS 3728	0.2849	ns
				30 min	DMSO vs NPPB	0.1746	ns
					DMSO vs NS 3728	0.9943	ns
					DMSO vs T16A(inh)-A01	0.9986	ns
					NPPB vs NS 3728	0.6262	ns
					T16A(inh)-A01 vs NPPB	0.4497	ns
					T16A(inh)-A01 vs NS 3728	0.987	ns
				60 min	DMSO vs NPPB	0.0176	*
					DMSO vs NS 3728	0.5287	ns
					DMSO vs T16A(inh)-A01	0.7378	ns
					NPPB vs NS 3728	0.8276	ns
					T16A(inh)-A01 vs NPPB	0.7094	ns
					T16A(inh)-A01 vs NS 3728	0.9959	ns
				90 min	DMSO vs NPPB	0.0005	***
					DMSO vs NS 3728	0.0339	*
					DMSO vs T16A(inh)-A01	0.189	ns
					NPPB vs NS 3728	0.979	ns
					T16A(inh)-A01 vs NPPB	0.7247	ns
					T16A(inh)-A01 vs NS 3728	0.9419	ns
				120 min	DMSO vs NPPB	<0,0001	****
					DMSO vs NS 3728	0.0016	**
					DMSO vs T16A(inh)-A01	0.0364	*
					NPPB vs NS 3728	0.9987	ns
					T16A(inh)-A01 vs NPPB	0.7917	ns
					T16A(inh)-A01 vs NS 3728	0.904	ns
				150 min	DMSO vs NPPB	<0,0001	****
					DMSO vs NS 3728	0.0002	***
					DMSO vs T16A(inh)-A01	0.0147	*
					NPPB vs NS 3728	0.9738	ns
					T16A(inh)-A01 vs NPPB	0.7905	ns
					T16A(inh)-A01 vs NS 3728	0.9536	ns
				180 min	DMSO vs NPPB	<0,0001	****
					DMSO vs NS 3728	<0,0001	****
					DMSO vs T16A(inh)-A01	0.0041	**
					NPPB vs NS 3728	0.9838	ns
					T16A(inh)-A01 vs NPPB	0.8971	ns
					T16A(inh)-A01 vs NS 3728	0.9824	ns
				210 min	DMSO vs NPPB	<0,0001	****
					DMSO vs NS 3728	<0,0001	****
					DMSO vs T16A(inh)-A01	0.0006	***
					NPPB vs NS 3728	0.9878	ns
					T16A(inh)-A01 vs NPPB	0.9991	ns
					T16A(inh)-A01 vs NS 3728	0.9994	ns
				240 min	DMSO vs NPPB	<0,0001	****
					DMSO vs NS 3728	<0,0001	****
					DMSO vs T16A(inh)-A01	0.0003	***
					NPPB vs NS 3728	0.8698	ns
					T16A(inh)-A01 vs NPPB	0.9963	ns
					T16A(inh)-A01 vs NS 3728	0.9862	ns
				270 min	DMSO vs NPPB	<0,0001	****
					DMSO vs NS 3728	<0,0001	****
					DMSO vs T16A(inh)-A01	<0,0001	****
					NPPB vs NS 3728	0.7752	ns
					T16A(inh)-A01 vs NPPB	0.9917	ns
					T16A(inh)-A01 vs NS 3728	0.9726	ns
				300 min	DMSO vs NPPB	<0,0001	****
					DMSO vs NS 3728	<0,0001	****
					DMSO vs T16A(inh)-A01	<0,0001	****
					NPPB vs NS 3728	0.825	ns
					T16A(inh)-A01 vs NPPB	0.9968	ns
					T16A(inh)-A01 vs NS 3728	0.8411	ns
				330 min	DMSO vs NPPB	<0,0001	****
					DMSO vs NS 3728	<0,0001	****
					DMSO vs T16A(inh)-A01	<0,0001	****
					NPPB vs NS 3728	0.8999	ns
					T16A(inh)-A01 vs NPPB	0.9598	ns
					T16A(inh)-A01 vs NS 3728	0.7697	ns
				360 min	DMSO vs NPPB	<0,0001	****
					DMSO vs NS 3728	0.0001	***
					DMSO vs T16A(inh)-A01	<0,0001	****
					NPPB vs NS 3728	0.957	ns
					T16A(inh)-A01 vs NPPB	0.8282	ns
					T16A(inh)-A01 vs NS 3728	0.672	ns
				390 min	DMSO vs NPPB	<0,0001	****
					DMSO vs NS 3728	0.0002	***
					DMSO vs T16A(inh)-A01	<0,0001	****
					NPPB vs NS 3728	0.9431	ns
					T16A(inh)-A01 vs NPPB	0.6841	ns
					T16A(inh)-A01 vs NS 3728	0.5279	ns
				420	DMSO vs NPPB	<0,0001	****
				min
					DMSO vs NS 3728	0.0005	***
					DMSO vs T16A(inh)-A01	<0,0001	****
					NPPB vs NS 3728	0.8563	ns
					T16A(inh)-A01 vs NPPB	0.7593	ns
					T16A(inh)-A01 vs NS 3728	0.4911	ns
