# Supplementary material for: The ion channel Anoctamin 10/TMEM16K coordinates organ morphogenesis across scales in the urochordate notochord
Source: PLoS Biol. 2024 Aug 22;22(8):e3002762. doi: 10.1371/journal.pbio.3002762 (PMC11341064; doi:10.1371/journal.pbio.3002762)
Supplement: S31 Table — (XLSX) [file pbio.3002762.s048.xlsx]

## Sheet: S31 Table
	Kruskal-Wallis test
	P value	<0,0001					Treatment	Number of cells	Number of animals
	Exact or approximate P value?	Approximate					Ciinte.Cah>mutant Spicee::mRFP	126	25
	P value summary	****					Ciinte.Cah>Spicee-NES::mRFP	148	29
	Do the medians vary signif. (P < 0.05)?	Yes					Ciinte.Cah>Lyn-Spicee::RFP	192	38
	Number of groups	3
	Kruskal-Wallis statistic	145.3
	Data summary
	Number of treatments (columns)	3
	Number of values (total)	466
	Number of families	1
	Number of comparisons per family	3
	Alpha	0.05
	Dunn's multiple comparisons test	Mean rank diff,	Significant?	Summary	Adjusted P Value
	Ciinte.Cah>mutant Spicee::mRFP vs. Ciinte.Cah>Lyn-Spicee::mRFP	132.5	Yes	****	<0,0001
	Ciinte.Cah>mutant Spicee::mRFP vs. Ciinte.Cah>Spicee-NES::mRFP	193.4	Yes	****	<0,0001
	Ciinte.Cah>Lyn-Spicee::mRFP vs Ciinte.Cah>Spicee-NES::mRFP	60.91	Yes	***	0.0001
