# Supplementary material for: The ion channel Anoctamin 10/TMEM16K coordinates organ morphogenesis across scales in the urochordate notochord
Source: PLoS Biol. 2024 Aug 22;22(8):e3002762. doi: 10.1371/journal.pbio.3002762 (PMC11341064; doi:10.1371/journal.pbio.3002762)
Supplement: S33 Table — (XLSX) [file pbio.3002762.s050.xlsx]

## Sheet: Sheet1
	Kruskal-Wallis test
	P value	<0,0001				Treatment	Number of cells	Number of animals
	Exact or approximate P value?	Approximate				Control	157	31
	P value summary	****				Ano10CRISPR	111	22
	Do the medians vary signif. (P < 0.05)?	Yes				SERCA inh.	115	23
	Number of groups	10				RyR inh.	253	50
	Kruskal-Wallis statistic	1007				IP3R inh.	221	45
						NCX inh.	145	29
	Data summary					Ano10CRISPR; SERCA inh.	209	41
	Number of treatments (columns)	10				Ano10CRISPR; RyR inh.	161	32
	Number of values (total)	1676				Ano10CRISPR; IP3R inh.	109	21
						.Ano10CRISPR; NCX inh.	195	39
	Number of families	1
	Number of comparisons per family	45
	Alpha	0.05
	Dunn's multiple comparisons test	Mean rank diff,	Significant?	Summary	Adjusted P Value
	Control vs. Ano10CRISPR	774.1	Yes	****	<0,0001
	Control vs. SERCA inh.	-104.4	No	ns	>0,9999
	Control vs.RyR inh.	365	Yes	****	<0,0001
	Control vs. IP3R inh.	668	Yes	****	<0,0001
	Control vs. NCX inh.	2.822	No	ns	>0,9999
	Control vs. Ano10CRISPR; SERCA inh.	743.6	Yes	****	<0,0001
	Control vs. Ano10CRISPR; RyR inh.	412.8	Yes	****	<0,0001
	Control vs. Ano10CRISPR; IP3R inh.	594	Yes	****	<0,0001
	Control vs .Ano10CRISPR; NCX inh.	1160	Yes	****	<0,0001
	Ano10CRISPR vs. SERCA inh.	-878.4	Yes	****	<0,0001
	Ano10CRISPR vs. RyR inh.	-409.1	Yes	****	<0,0001
	Ano10CRISPR vs. IP3R inh.	-106.1	No	ns	>0,9999
	Ano10CRISPR vs.NCX inh.	-771.3	Yes	****	<0,0001
	Ano10CRISPR vs. Ano10CRISPR; SERCA inh.	-30.52	No	ns	>0,9999
	Ano10CRISPR vs. Ano10CRISPR; RyR inh.	-361.3	Yes	****	<0,0001
	Ano10CRISPR vs. Ano10CRISPR; IP3R inh.	-180	No	ns	0.261
	Ano10CRISPR vs .Ano10CRISPR; NCX inh.	386.4	Yes	****	<0,0001
	SERCA inh. vs. RyR inh.	469.3	Yes	****	<0,0001
	SERCA inh. vs. IP3R inh.	772.3	Yes	****	<0,0001
	SERCA inh. vs.NCX inh.	107.2	No	ns	>0,9999
	SERCA inh. vs. Ano10CRISPR; SERCA inh.	847.9	Yes	****	<0,0001
	SERCA inh. vs. Ano10CRISPR; RyR inh.	517.2	Yes	****	<0,0001
	SERCA inh. vs. Ano10CRISPR; IP3R inh.	698.4	Yes	****	<0,0001
	SERCA inh. vs .Ano10CRISPR; NCX inh.	1265	Yes	****	<0,0001
	RyR inh. vs. IP3R inh.	303	Yes	****	<0,0001
	RyR inh. vs.NCX inh.	-362.2	Yes	****	<0,0001
	RyR inh. vs. Ano10CRISPR; SERCA inh.	378.6	Yes	****	<0,0001
	RyR inh. vs. Ano10CRISPR; RyR inh.	47.85	No	ns	>0,9999
	RyR inh. vs. Ano10CRISPR; IP3R inh.	229.1	Yes	**	0.0016
	SERCA inh. vs .Ano10CRISPR; NCX inh.	795.5	Yes	****	<0,0001
	IP3R inh. vs.NCX inh.	-665.2	Yes	****	<0,0001
	IP3R inh. vs. Ano10CRISPR; SERCA inh.	75.58	No	ns	>0,9999
	IP3R inh. vs. Ano10CRISPR; RyR inh.	-255.2	Yes	****	<0,0001
	IP3R inh. vs. Ano10CRISPR; IP3R inh.	-73.94	No	ns	>0,9999
	IP3R inh. vs .Ano10CRISPR; NCX inh.	492.5	Yes	****	<0,0001
	NCX inh. vs. Ano10CRISPR; SERCA inh.	740.7	Yes	****	<0,0001
	NCX inh. vs. Ano10CRISPR; RyR inh.	410	Yes	****	<0,0001
	NCX inh. vs. Ano10CRISPR; IP3R inh.	591.2	Yes	****	<0,0001
	NCX inh. vs .Ano10CRISPR; NCX inh.	1158	Yes	****	<0,0001
	Ano10CRISPR; SERCA inh. vs. Ano10CRISPR; RyR inh.	-330.7	Yes	****	<0,0001
	Ano10CRISPR; SERCA inh. vs. Ano10CRISPR; IP3R inh.	-149.5	No	ns	0.4015
	Ano10CRISPR; SERCA inh. vs. Ano10CRISPR; NCX inh.	416.9	Yes	****	<0,0001
	Ano10CRISPR; RyR inh. vs. Ano10CRISPR; IP3R inh.	181.2	No	ns	0.1142
	Ano10CRISPR; RyR inh. vs. Ano10CRISPR; NCX inh.	747.7	Yes	****	<0,0001
	Ano10CRISPR; IP3R inh. vs. Ano10CRISPR; NCX inh.	566.4	Yes	****	<0,0001
