# Supplementary material for: The ion channel Anoctamin 10/TMEM16K coordinates organ morphogenesis across scales in the urochordate notochord
Source: PLoS Biol. 2024 Aug 22;22(8):e3002762. doi: 10.1371/journal.pbio.3002762 (PMC11341064; doi:10.1371/journal.pbio.3002762)
Supplement: S37 Table — (XLSX) [file pbio.3002762.s054.xlsx]

## Sheet: S37 Table
									Experimental treatment	number of animals
	Kruskal-Wallis test								DMSO	67
	P value	<0,0001							CaMK	64
	Exact or approximate P value?	Approximate							CaM	50
	P value summary	****
	Do the medians vary signif. (P < 0.05)?	Yes
	Number of groups	3
	Kruskal-Wallis statistic	110.5							Descriptive statistics
										DMSO	CaMK	CaM
	Data summary								Mean	372.1	231.7	180.3
	Number of treatments (columns)	3							Std. Deviation	65.78	81.45	41.54
	Number of values (total)	181							Std. Error of Mean	8.036	10.18	5.875
	Number of families	1
	Number of comparisons per family	3
	Alpha	0.05
	Dunn's multiple comparisons test	Mean rank diff,	Significant?	Summary	Adjusted P Value
	DMSO vs CaMK inh	70.58	Yes	****	<0,0001
	DMSO vs CaM inh	96.77	Yes	****	<0,0001
	CaMK inh vs CaM inh	26.19	Yes	*	0.0243
