# Supplementary material for: The ion channel Anoctamin 10/TMEM16K coordinates organ morphogenesis across scales in the urochordate notochord
Source: PLoS Biol. 2024 Aug 22;22(8):e3002762. doi: 10.1371/journal.pbio.3002762 (PMC11341064; doi:10.1371/journal.pbio.3002762)
Supplement: S38 Table — (XLSX) [file pbio.3002762.s055.xlsx]

## Sheet: S38  Table
	Kruskal-Wallis test							Experimental treatment	number of cells	number of animals
	P value	<0,0001						DMSO	221	54
	Exact or approximate P value?	Approximate						CaMK	202	40
	P value summary	****						CaM	200	40
	Do the medians vary signif. (P < 0.05)?	Yes
	Number of groups	3
	Kruskal-Wallis statistic	173.9
	Number of families	1						Descriptive statistics
	Number of comparisons per family	3							DMSO	CaMK	CaM
	Alpha	0.05						Mean	33.3	46.3	51.46
								Std. Deviation	11.52	11.94	14.19
	Dunn's multiple comparisons test	Mean rank diff,	Significant?	Summary	Adjusted P Value			Std. Error of Mean	0.7747	0.8404	1.004
	DMSO vs CaMK inh	-167.9	Yes	****	<0,0001
	DMSO vs CaM inh	-220	Yes	****	<0,0001
	CaMK inh vs CaM inh	-52.11	Yes	*	0.0111
