# Supplementary material for: The ion channel Anoctamin 10/TMEM16K coordinates organ morphogenesis across scales in the urochordate notochord
Source: PLoS Biol. 2024 Aug 22;22(8):e3002762. doi: 10.1371/journal.pbio.3002762 (PMC11341064; doi:10.1371/journal.pbio.3002762)
Supplement: S39 Table — (XLSX) [file pbio.3002762.s056.xlsx]

## Sheet: Sheet1
	Two-way RM ANOVA	Matching: Both factors							Experimental treatment	number of animals
	Assume sphericity?	No							DMSO	28
	Alpha	0.05							CaMK	40
									CaM	24
	Source of Variation	% of total variation	P value	P value summary	Significant?	Geisser-Greenhouse's epsilon
	Row Factor	62.27	<0,0001	****	Yes	0.2007
	Column Factor	21.73	<0,0001	****	Yes	0.6805
	Row Factor x Column Factor	11.17	<0,0001	****	Yes	0.2072
	Subject x Row Factor	1.113
	Subject x Column Factor	1.321
	Subject	1.546
	ANOVA table	SS	DF	MS	F (DFn, DFd)	P value
	Row Factor	21.88	10	2.188	F (2,007, 28,09) = 783,4	P<0,0001
	Column Factor	7.636	2	3.818	F (1,361, 19,05) = 230,4	P<0,0001
	Row Factor x Column Factor	3.925	20	0.1962	F (4,144, 58,02) = 182,8	P<0,0001
	Subject x Row Factor	0.391	140	0.002793
	Subject x Column Factor	0.4641	28	0.01657
	Subject	0.5434	14	0.03881
	Residual	0.3006	280	0.001073
	Data summary
	Number of columns (Column Factor)	3
	Number of rows (Row Factor)	11
	Number of subjects (Subject)	15
	Number of missing values	0
	Number of families	11
	Number of comparisons per family	3
	Alpha	0.05
	Tukey's multiple comparisons test	Mean Diff,	95,00% CI of diff,	Below threshold?	Summary	Adjusted P Value
	0 minutes
	DMSO vs CaM inh	0
	DMSO vs CaMK inh	0
	CaMK inh vs CaM inh	0
	30 minutes
	DMSO vs CaM inh	0.035	0,008827 to 0,06117	Yes	**	0.0093
	DMSO vs CaMK inh	0.025	0,008106 to 0,04189	Yes	**	0.0045
	CaMK inh vs CaM inh	-0.01	-0,03098 to 0,01098	No	ns	0.4464
	60 minutes
	DMSO vs CaM inh	0.08167	0,04005 to 0,1233	Yes	***	0.0004
	DMSO vs CaMK inh	0.05833	0,02793 to 0,08873	Yes	***	0.0005
	CaMK inh vs CaM inh	-0.02333	-0,04399 to -0,002675	Yes	*	0.0264
	90 minutes
	DMSO vs CaM inh	0.1283	0,07458 to 0,1821	Yes	****	<0,0001
	DMSO vs CaMK inh	0.09333	0,05531 to 0,1314	Yes	****	<0,0001
	CaMK inh vs CaM inh	-0.035	-0,06986 to -0,0001419	Yes	*	0.049
	120 minutes
	DMSO vs CaM inh	0.21	0,1505 to 0,2695	Yes	****	<0,0001
	DMSO vs CaMK inh	0.1517	0,1037 to 0,1997	Yes	****	<0,0001
	CaMK inh vs CaM inh	-0.05833	-0,09005 to -0,02662	Yes	***	0.0008
	150 minutes
	DMSO vs CaM inh	0.2733	0,2103 to 0,3364	Yes	****	<0,0001
	DMSO vs CaMK inh	0.1867	0,1229 to 0,2505	Yes	****	<0,0001
	CaMK inh vs CaM inh	-0.08667	-0,1204 to -0,05296	Yes	****	<0,0001
	180 minutes
	DMSO vs CaM inh	0.37	0,3054 to 0,4346	Yes	****	<0,0001
	DMSO vs CaMK inh	0.2517	0,1782 to 0,3252	Yes	****	<0,0001
	CaMK inh vs CaM inh	-0.1183	-0,1506 to -0,08611	Yes	****	<0,0001
	210 minutes
	DMSO vs CaM inh	0.4533	0,3928 to 0,5139	Yes	****	<0,0001
	DMSO vs CaMK inh	0.3217	0,2529 to 0,3904	Yes	****	<0,0001
	CaMK inh vs CaM inh	-0.1317	-0,1645 to -0,09882	Yes	****	<0,0001
	240 minutes
	DMSO vs CaM inh	0.52	0,4661 to 0,5739	Yes	****	<0,0001
	DMSO vs CaMK inh	0.3917	0,3302 to 0,4531	Yes	****	<0,0001
	CaMK inh vs CaM inh	-0.1283	-0,1676 to -0,08904	Yes	****	<0,0001
	270 minutes
	DMSO vs CaM inh	0.5617	0,5106 to 0,6127	Yes	****	<0,0001
	DMSO vs CaMK inh	0.4283	0,3709 to 0,4858	Yes	****	<0,0001
	CaMK inh vs CaM inh	-0.1333	-0,1760 to -0,09066	Yes	****	<0,0001
	300 minutes
	DMSO vs CaM inh	0.6033	0,5405 to 0,6662	Yes	****	<0,0001
	DMSO vs CaMK inh	0.4467	0,3725 to 0,5208	Yes	****	<0,0001
	CaMK inh vs CaM inh	-0.1567	-0,2139 to -0,09939	Yes	****	<0,0001
