# Supplementary material for: The ion channel Anoctamin 10/TMEM16K coordinates organ morphogenesis across scales in the urochordate notochord
Source: PLoS Biol. 2024 Aug 22;22(8):e3002762. doi: 10.1371/journal.pbio.3002762 (PMC11341064; doi:10.1371/journal.pbio.3002762)
Supplement: S40 Table — (XLSX) [file pbio.3002762.s057.xlsx]

## Sheet: S40 Table
	Mixed-effects model (REML)	Matching: Both factors
	Assume sphericity?	No							Experimental treatment	number of animals
	Alpha	0.05							DMSO	15
									CaMK	15
	Fixed effects (type III)	P value	P value summary	Statistically significant (P < 0,05)?	F (DFn, DFd)	Geisser-Greenhouse's epsilon			CaM	15
	Row Factor	<0,0001	****	Yes	F (4,895, 190,9) = 7,787	0.1255
	Column Factor	0.0012	**	Yes	F (1,399, 54,56) = 9,504	0.6995
	Row Factor x Column Factor	0.0653	ns	No	F (5,903, 120,6) = 2,050	0.07568
	Random effects	SD	Variance
	Subject	0	0
	Subject x Row Factor	0	0
	Subject x Column Factor	12.44	154.7
	Residual	12.49	155.9
	Was the matching effective?
	Chi-square, df	1676, 1
	P value	<0,0001
	P value summary	****
	Is there significant matching (P < 0.05)?	Yes
	Data summary
	Number of columns (Column Factor)	3
	Number of rows (Row Factor)	40
	Number of subjects (Subject)	40
	Number of missing values	1449
	Number of families	40
	Number of comparisons per family	3
	Alpha	0.05
	Tukey's multiple comparisons test	Mean Diff,	95,00% CI of diff,	Below threshold?	Summary	Adjusted P Value
	Cell 1 (most anterior)
	DMSO vs CaMK inh	-2.95	-12,36 to 6,463	No	ns	0.72
	DMSO vs CaM inh	-10.59	-19,67 to -1,510	Yes	*	0.0202
	CaMK inh vs CaM inh	-7.64	-19,76 to 4,479	No	ns	0.2748
	Cell 2
	DMSO vs CaMK inh	-3.843	-11,39 to 3,703	No	ns	0.428
	DMSO vs CaM inh	-10.79	-21,16 to -0,4149	Yes	*	0.0405
	CaMK inh vs CaM inh	-6.942	-17,75 to 3,863	No	ns	0.2621
	Cell 3
	DMSO vs CaMK inh	-8.334	-16,44 to -0,2321	Yes	*	0.0429
	DMSO vs CaM inh	-15.83	-27,03 to -4,633	Yes	**	0.0048
	CaMK inh vs CaM inh	-7.499	-20,01 to 5,008	No	ns	0.3088
	Cell 4
	DMSO vs CaMK inh	-8.644	-17,22 to -0,07129	Yes	*	0.0478
	DMSO vs CaM inh	-16.8	-28,30 to -5,297	Yes	**	0.0036
	CaMK inh vs CaM inh	-8.156	-22,09 to 5,775	No	ns	0.3252
	Cell 5
	DMSO vs CaMK inh	-12.76	-21,43 to -4,081	Yes	**	0.0031
	DMSO vs CaM inh	-19.47	-31,94 to -7,009	Yes	**	0.0019
	CaMK inh vs CaM inh	-6.718	-22,11 to 8,672	No	ns	0.5278
	Cell 6
	DMSO vs CaMK inh	-12.93	-21,48 to -4,389	Yes	**	0.0024
	DMSO vs CaM inh	-21.33	-34,64 to -8,018	Yes	**	0.0015
	CaMK inh vs CaM inh	-8.392	-24,53 to 7,748	No	ns	0.4083
	Cell 7
	DMSO vs CaMK inh	-13.38	-23,20 to -3,563	Yes	**	0.0061
	DMSO vs CaM inh	-19.31	-30,70 to -7,928	Yes	***	0.0009
	CaMK inh vs CaM inh	-5.93	-23,05 to 11,19	No	ns	0.6657
	Cell 8
	DMSO vs CaMK inh	-13.6	-24,37 to -2,822	Yes	*	0.0113
	DMSO vs CaM inh	-21.36	-34,83 to -7,883	Yes	**	0.0017
	CaMK inh vs CaM inh	-7.762	-27,92 to 12,40	No	ns	0.6062
	Cell 9
	DMSO vs CaMK inh	-13.11	-24,81 to -1,411	Yes	*	0.0257
	DMSO vs CaM inh	-21.22	-36,26 to -6,190	Yes	**	0.0048
	CaMK inh vs CaM inh	-8.113	-27,08 to 10,86	No	ns	0.5411
	Cell 10
	DMSO vs CaMK inh	-16.08	-29,24 to -2,907	Yes	*	0.0144
	DMSO vs CaM inh	-27.48	-42,41 to -12,55	Yes	***	0.0003
	CaMK inh vs CaM inh	-11.4	-32,97 to 10,16	No	ns	0.3966
	Cell 11
	DMSO vs CaMK inh	-14.27	-27,75 to -0,7757	Yes	*	0.0366
	DMSO vs CaM inh	-23.35	-37,50 to -9,200	Yes	**	0.0011
	CaMK inh vs CaM inh	-9.082	-30,23 to 12,06	No	ns	0.5383
	Cell 12
	DMSO vs CaMK inh	-16.37	-30,89 to -1,847	Yes	*	0.0248
	DMSO vs CaM inh	-22.66	-37,24 to -8,076	Yes	**	0.002
	CaMK inh vs CaM inh	-6.291	-28,82 to 16,23	No	ns	0.7662
	Cell 13
	DMSO vs CaMK inh	-14.79	-29,97 to 0,3930	No	ns	0.0573
	DMSO vs CaM inh	-25.69	-40,91 to -10,47	Yes	***	0.0009
	CaMK inh vs CaM inh	-10.9	-35,26 to 13,46	No	ns	0.5115
	Cell 14
	DMSO vs CaMK inh	-14.63	-28,44 to -0,8230	Yes	*	0.0362
	DMSO vs CaM inh	-24.57	-41,67 to -7,480	Yes	**	0.0041
	CaMK inh vs CaM inh	-9.942	-34,41 to 14,53	No	ns	0.5736
	Cell 15
	DMSO vs CaMK inh	-15.66	-29,30 to -2,021	Yes	*	0.022
	DMSO vs CaM inh	-21.37	-33,05 to -9,695	Yes	***	0.0004
	CaMK inh vs CaM inh	-5.712	-27,40 to 15,98	No	ns	0.7878
	Cell 16
	DMSO vs CaMK inh	-16.48	-30,41 to -2,545	Yes	*	0.018
	DMSO vs CaM inh	-17.96	-28,49 to -7,438	Yes	***	0.0008
	CaMK inh vs CaM inh	-1.483	-20,69 to 17,72	No	ns	0.9795
	Cell 17
	DMSO vs CaMK inh	-15.32	-28,89 to -1,756	Yes	*	0.0245
	DMSO vs CaM inh	-16.02	-26,86 to -5,176	Yes	**	0.0033
	CaMK inh vs CaM inh	-0.6941	-19,48 to 18,09	No	ns	0.9953
	Cell 18
	DMSO vs CaMK inh	-13.49	-25,80 to -1,181	Yes	*	0.0296
	DMSO vs CaM inh	-20.43	-30,45 to -10,41	Yes	***	0.0001
	CaMK inh vs CaM inh	-6.942	-23,49 to 9,604	No	ns	0.5518
	Cell 19
	DMSO vs CaMK inh	-11.97	-23,30 to -0,6404	Yes	*	0.0368
	DMSO vs CaM inh	-20.1	-32,21 to -7,987	Yes	**	0.0011
	CaMK inh vs CaM inh	-8.127	-27,64 to 11,39	No	ns	0.5566
	Cell 20
	DMSO vs CaMK inh	-11.85	-23,29 to -0,4220	Yes	*	0.041
	DMSO vs CaM inh	-18.58	-32,29 to -4,863	Yes	**	0.0069
	CaMK inh vs CaM inh	-6.723	-27,03 to 13,58	No	ns	0.6877
	Cell 21
	DMSO vs CaMK inh	-8.934	-20,85 to 2,981	No	ns	0.1696
	DMSO vs CaM inh	-19.22	-32,62 to -5,833	Yes	**	0.0043
	CaMK inh vs CaM inh	-10.29	-30,68 to 10,10	No	ns	0.4259
	Cell 22
	DMSO vs CaMK inh	-10.01	-22,48 to 2,450	No	ns	0.1327
	DMSO vs CaM inh	-16.57	-28,72 to -4,427	Yes	**	0.0065
	CaMK inh vs CaM inh	-6.56	-24,73 to 11,61	No	ns	0.6384
	Cell 23
	DMSO vs CaMK inh	-7.103	-18,36 to 4,158	No	ns	0.2764
	DMSO vs CaM inh	-13.73	-23,99 to -3,467	Yes	**	0.0076
	CaMK inh vs CaM inh	-6.625	-23,24 to 9,989	No	ns	0.58
	Cell 24
	DMSO vs CaMK inh	-8.997	-21,14 to 3,143	No	ns	0.1756
	DMSO vs CaM inh	-8.501	-16,39 to -0,6095	Yes	*	0.0332
	CaMK inh vs CaM inh	0.4962	-16,38 to 17,38	No	ns	0.997
	Cell 25
	DMSO vs CaMK inh	-6.795	-17,12 to 3,534	No	ns	0.2485
	DMSO vs CaM inh	-6.492	-11,05 to -1,936	Yes	**	0.0047
	CaMK inh vs CaM inh	0.3033	-13,70 to 14,30	No	ns	0.9983
	Cell 26
	DMSO vs CaMK inh	-5.384	-14,01 to 3,238	No	ns	0.2811
	DMSO vs CaM inh	-7.65	-13,45 to -1,847	Yes	**	0.0087
	CaMK inh vs CaM inh	-2.266	-15,26 to 10,73	No	ns	0.8962
	Cell 27
	DMSO vs CaMK inh	-5.766	-11,56 to 0,02985	No	ns	0.0514
	DMSO vs CaM inh	-6.464	-10,83 to -2,099	Yes	**	0.0036
	CaMK inh vs CaM inh	-0.6979	-9,935 to 8,540	No	ns	0.979
	Cell 28
	DMSO vs CaMK inh	-5.627	-10,97 to -0,2878	Yes	*	0.0377
	DMSO vs CaM inh	-5.9	-10,56 to -1,244	Yes	*	0.012
	CaMK inh vs CaM inh	-0.2731	-7,727 to 7,181	No	ns	0.9949
	Cell 29
	DMSO vs CaMK inh	-4.422	-7,797 to -1,046	Yes	**	0.0091
	DMSO vs CaM inh	-4.782	-9,121 to -0,4427	Yes	*	0.0294
	CaMK inh vs CaM inh	-0.3601	-6,531 to 5,811	No	ns	0.9872
	Cell 30
	DMSO vs CaMK inh	-3.781	-7,932 to 0,3701	No	ns	0.078
	DMSO vs CaM inh	-4.162	-7,955 to -0,3692	Yes	*	0.0301
	CaMK inh vs CaM inh	-0.3812	-7,690 to 6,928	No	ns	0.9896
	Cell 31
	DMSO vs CaMK inh	-5.544	-11,69 to 0,6028	No	ns	0.0812
	DMSO vs CaM inh	-5.563	-10,98 to -0,1493	Yes	*	0.0434
	CaMK inh vs CaM inh	-0.01976	-9,445 to 9,405	No	ns	>0,9999
	Cell 32
	DMSO vs CaMK inh	-4.285	-7,280 to -1,291	Yes	**	0.0051
	DMSO vs CaM inh	-5.724	-11,64 to 0,1930	No	ns	0.059
	CaMK inh vs CaM inh	-1.439	-7,552 to 4,675	No	ns	0.8079
	Cell 33
	DMSO vs CaMK inh	-4.066	-6,657 to -1,474	Yes	**	0.0024
	DMSO vs CaM inh	-6.101	-12,21 to 0,007678	No	ns	0.0503
	CaMK inh vs CaM inh	-2.036	-6,921 to 2,850	No	ns	0.5191
	Cell 34
	DMSO vs CaMK inh	-3.815	-6,270 to -1,359	Yes	**	0.0029
	DMSO vs CaM inh	-6.721	-14,32 to 0,8745	No	ns	0.0878
	CaMK inh vs CaM inh	-2.906	-7,306 to 1,493	No	ns	0.2153
	Cell 35
	DMSO vs CaMK inh	-4.051	-6,551 to -1,551	Yes	**	0.0024
	DMSO vs CaM inh	-5.697	-11,87 to 0,4719	No	ns	0.0727
	CaMK inh vs CaM inh	-1.646	-10,11 to 6,821	No	ns	0.8466
	Cell 36
	DMSO vs CaMK inh	-5.459	-8,392 to -2,526	Yes	**	0.001
	DMSO vs CaM inh	-6.834	-13,29 to -0,3832	Yes	*	0.0373
	CaMK inh vs CaM inh	-1.375	-10,87 to 8,118	No	ns	0.8986
	Cell 37
	DMSO vs CaMK inh	-5.148	-9,859 to -0,4359	Yes	*	0.033
	DMSO vs CaM inh	-7.883	-14,48 to -1,284	Yes	*	0.0191
	CaMK inh vs CaM inh	-2.736	-12,17 to 6,699	No	ns	0.6394
	Cell 38
	DMSO vs CaMK inh	-6.774	-14,14 to 0,5949	No	ns	0.071
	DMSO vs CaM inh	-6.287	-11,33 to -1,248	Yes	*	0.0164
	CaMK inh vs CaM inh	0.487	-18,65 to 19,62	No	ns	0.9938
	Cell 39
	DMSO vs CaMK inh	-6.501	-16,83 to 3,832	No	ns	0.2378
	DMSO vs CaM inh	-5.865	-9,374 to -2,355	Yes	**	0.0026
	CaMK inh vs CaM inh	0.6358	-34,02 to 35,30	No	ns	0.9968
	Cell 40
	DMSO vs CaMK inh	-5.363	-18,49 to 7,765	No	ns	0.515
	DMSO vs CaM inh	-3.007	-7,749 to 1,735	No	ns	0.2333
	CaMK inh vs CaM inh	2.356	-42,74 to 47,46	No	ns	0.9743
