# Supplementary material for: The ion channel Anoctamin 10/TMEM16K coordinates organ morphogenesis across scales in the urochordate notochord
Source: PLoS Biol. 2024 Aug 22;22(8):e3002762. doi: 10.1371/journal.pbio.3002762 (PMC11341064; doi:10.1371/journal.pbio.3002762)
Supplement: S42 Table — (XLSX) [file pbio.3002762.s059.xlsx]

## Sheet: S42 Table
	Kruskal-Wallis test						Experimental treatment	number of cells	number of animals
	P value	<0,0001					DMSO	214	42
	Exact or approximate P value?	Approximate					CaMK	142	35
	P value summary	****					CaM	166	33
	Do the medians vary signif. (P < 0.05)?	Yes
	Number of groups	3
	Kruskal-Wallis statistic	241.1
	Data summary
	Number of treatments (columns)	3
	Number of values (total)	522
	Number of families	1
	Number of comparisons per family	3
	Alpha	0.05
	Dunn's multiple comparisons test	Mean rank diff,	Significant?	Summary	Adjusted P Value
	DMSO vs CaMK inh	88.01	Yes	****	<0,0001
	DMSO vs CaM inh	241.5	Yes	****	<0,0001
	CaMK inh vs CaM inh	153.5	Yes	****	<0,0001
