# Supplementary material for: The ion channel Anoctamin 10/TMEM16K coordinates organ morphogenesis across scales in the urochordate notochord
Source: PLoS Biol. 2024 Aug 22;22(8):e3002762. doi: 10.1371/journal.pbio.3002762 (PMC11341064; doi:10.1371/journal.pbio.3002762)
Supplement: S46 Table — (XLSX) [file pbio.3002762.s063.xlsx]

## Sheet: Sheet1
	Mixed-effects model (REML)	Matching: Across row						Treatment	Number of cells	Number of animals
	Assume sphericity?	No						negative control	51	10
	Alpha	0.05						Ano10 CRISPR	133	26
								Ano10 CRISPR; Ciinte.Brac>Ano10	104	20
	Fixed effects (type III)	P value	P value summary	Statistically significant (P < 0,05)?	F (DFn, DFd)	Geisser-Greenhouse's epsilon
	Row Factor	<0,0001	****	Yes	F (240, 57490) = 30,69
	Time	<0,0001	****	Yes	F (1,866, 53651) = 648,7	0.9332
	Random effects	SD	Variance
	Subject	0	0
	Residual	22.88	523.5
	Was the matching effective?
	Chi-square, df
	P value
	P value summary
	Is there significant matching (P < 0.05)?	No
	Data summary
	Number of columns (Time)	3
	Number of rows (Row Factor)	241
	Number of subjects (Subject)	27268
	Number of missing values	24071
	Number of families	1
	Number of comparisons per family	3
	Alpha	0.05
	Tukey's multiple comparisons test	Mean Diff,	95,00% CI of diff,	Below threshold?	Summary	Adjusted P Value
	Negative Control vs. Ano10 CRISPR	-9.522	-10,16 to -8,884	Yes	****	<0,0001
	negative control vs. Ano10 CRISPR; Ciinte.Brac>Ano10	-5.062	-5,604 to -4,521	Yes	****	<0,0001
	Ano10 CRISPR vs.Ano10 CRISPR; Ciinte.Brac>Ano10	4.459	3,935 to 4,984	Yes	****	<0,0001
