# Supplementary material for: The ion channel Anoctamin 10/TMEM16K coordinates organ morphogenesis across scales in the urochordate notochord
Source: PLoS Biol. 2024 Aug 22;22(8):e3002762. doi: 10.1371/journal.pbio.3002762 (PMC11341064; doi:10.1371/journal.pbio.3002762)
Supplement: S47 Table — (XLSX) [file pbio.3002762.s064.xlsx]

## Sheet: Sheet1
	Kruskal-Wallis test						Experimental treatment	number of animals
	P value	<0,0001					Negative Control	40
	Exact or approximate P value?	Approximate					Ano10 CRISPR	49
	P value summary	****					Ano10 CRISPR; Ciinte.Brac>Ano10	52
	Do the medians vary signif. (P < 0.05)?	Yes
	Number of groups	6
	Kruskal-Wallis statistic	227.1
	Data summary
	Number of treatments (columns)	6
	Number of values (total)	282
	Number of families	1
	Number of comparisons per family	15
	Alpha	0.05
	Dunn's multiple comparisons test	Mean rank diff,	Significant?	Summary	Adjusted P Value
	Pre Negative Control vs. Post Negative Control	-180.2	Yes	****	<0,0001
	Pre Negative Control vs. Pre Ano10 CRISPR	-1.178	No	ns	>0,9999
	Pre Negative Control vs. Post Ano10 CRISPR	-104.1	Yes	****	<0,0001
	Pre Negative Control vs. Pre Ano10 CRISPR; Ciinte.Brac>Ano10	-32.42	No	ns	0.8814
	Pre Negative Control vs. Post Ano10 CRISPR; Ciinte.Brac>Ano10	-167.9	Yes	****	<0,0001
	Post Negative Control vs. Pre Ano10 CRISPR	179	Yes	****	<0,0001
	Post Negative Control vs. Post Ano10 CRISPR	76.11	Yes	***	0.0002
	Post Negative Control vs. Pre Ano10 CRISPR; Ciinte.Brac>Ano10	147.8	Yes	****	<0,0001
	Post Negative Control vs. Post Ano10 CRISPR; Ciinte.Brac>Ano10	12.31	No	ns	>0,9999
	Pre Ano10 CRISPR vs. Post Ano10 CRISPR	-102.9	Yes	****	<0,0001
	Pre Ano10 CRISPR vs. Pre Ano10 CRISPR; Ciinte.Brac>Ano10	-31.24	No	ns	0.8154
	Pre Ano10 CRISPR vs. Post Ano10 CRISPR; Ciinte.Brac>Ano10	-166.7	Yes	****	<0,0001
	Post Ano10 CRISPR vs. Pre Ano10 CRISPR; Ciinte.Brac>Ano10	71.7	Yes	***	0.0002
	Post Ano10 CRISPR vs. Post Ano10 CRISPR; Ciinte.Brac>Ano10	-63.8	Yes	**	0.0013
	Pre Ano10 CRISPR; Ciinte.Brac>Ano10 vs. Post Ano10 CRISPR; Ciinte.Brac>Ano10	-135.5	Yes	****	<0,0001
