# Supplementary material for: The ion channel Anoctamin 10/TMEM16K coordinates organ morphogenesis across scales in the urochordate notochord
Source: PLoS Biol. 2024 Aug 22;22(8):e3002762. doi: 10.1371/journal.pbio.3002762 (PMC11341064; doi:10.1371/journal.pbio.3002762)
Supplement: S48 Table — (XLSX) [file pbio.3002762.s065.xlsx]

## Sheet: S48 Table
	Kruskal-Wallis test						Experimental treatment	number of animals
	P value	<0,0001					Negative Control	51
	Exact or approximate P value?	Approximate					Ano10 CRISPR	57
	P value summary	****					Ano10 CRISPR; Ciinte.Brac>Ano10	36
	Do the medians vary signif. (P < 0.05)?	Yes
	Number of groups	6
	Kruskal-Wallis statistic	199.6
	Data summary
	Number of treatments (columns)	6
	Number of values (total)	288
	Number of families	1
	Number of comparisons per family	15
	Alpha	0.05
	Dunn's multiple comparisons test	Mean rank diff,	Significant?	Summary	Adjusted P Value
	Pre Negative Control vs. Post Negative Control	-165.7	Yes	****	<0,0001
	Pre Negative Control vs. Pre Ano10 CRISPR	8.672	No	ns	>0,9999
	Pre Negative Control vs. Post Ano10 CRISPR	-86.47	Yes	****	<0,0001
	Pre Negative Control vs. Pre Ano10 CRISPR; Ciinte.Brac>Ano10	-18.15	No	ns	>0,9999
	Pre Negative Control vs. Post Ano10 CRISPR; Ciinte.Brac>Ano10	-146.3	Yes	****	<0,0001
	Post Negative Control vs. Pre Ano10 CRISPR	174.3	Yes	****	<0,0001
	Post Negative Control vs. Post Ano10 CRISPR	79.2	Yes	****	<0,0001
	Post Negative Control vs. Pre Ano10 CRISPR; Ciinte.Brac>Ano10	147.5	Yes	****	<0,0001
	Post Negative Control vs. Post Ano10 CRISPR; Ciinte.Brac>Ano10	19.41	No	ns	>0,9999
	Pre Ano10 CRISPR vs. Post Ano10 CRISPR	-95.14	Yes	****	<0,0001
	Pre Ano10 CRISPR vs. Pre Ano10 CRISPR; Ciinte.Brac>Ano10	-26.82	No	ns	>0,9999
	Pre Ano10 CRISPR vs. Post Ano10 CRISPR; Ciinte.Brac>Ano10	-154.9	Yes	****	<0,0001
	Post Ano10 CRISPR vs. Pre Ano10 CRISPR; Ciinte.Brac>Ano10	68.32	Yes	**	0.0017
	Post Ano10 CRISPR vs. Post Ano10 CRISPR; Ciinte.Brac>Ano10	-59.79	Yes	*	0.0112
	Pre Ano10 CRISPR; Ciinte.Brac>Ano10 vs. Post Ano10 CRISPR; Ciinte.Brac>Ano10	-128.1	Yes	****	<0,0001
