# Supplementary material for: The ion channel Anoctamin 10/TMEM16K coordinates organ morphogenesis across scales in the urochordate notochord
Source: PLoS Biol. 2024 Aug 22;22(8):e3002762. doi: 10.1371/journal.pbio.3002762 (PMC11341064; doi:10.1371/journal.pbio.3002762)
Supplement: S49 Table — (XLSX) [file pbio.3002762.s066.xlsx]

## Sheet: S49 Table
							Experimental treatment	number of cells	number of animals
	Kruskal-Wallis test						Control	81	8
	P value	<0,0001					Ano10 CRISPR	127	13
	Exact or approximate P value?	Approximate					Ano10 CRISPR; Ciinte.Brac>Ano10	137	13
	P value summary	****					RyR inh	64	6
	Do the medians vary signif. (P < 0.05)?	Yes					IP3R inh	84	8
	Number of groups	9					NCX inh	61	6
	Kruskal-Wallis statistic	120.4					CaMK inh	110	11
							CaM inh	92	9
	Data summary						Ano10 CRISPR & NCX inh	79	8
	Number of treatments (columns)	9
	Number of values (total)	835
	Number of families	1
	Number of comparisons per family	12
	Alpha	0.05
	Dunn's multiple comparisons test	Mean rank diff,	Significant?	Summary	Adjusted P Value
	Control vs. Ano10CRISPR	211.2	Yes	****	<0,0001
	Control vs Ano10 CRISPR; Ciinte.Brac>Ano10	22.79	No	ns	>0,9999
	Control vs. RyR inh	-57.04	No	ns	>0,9999
	Control vs. IP3R inh	139.1	Yes	**	0.003
	Control vs. NCX inh	3.999	No	ns	>0,9999
	Control vs. Ano10CRISPR NCX inh	35.57	No	ns	>0,9999
	Control vs. CaMK inh	89.16	No	ns	0.2635
	Control vs. CaM inh	76.69	No	ns	0.9588
	Ano10 CRISPR vs. Ano10 CRISPR; Ciinte.Brac>Ano10	-188.4	Yes	****	<0,0001
	Ano10CRISPR vs. RyR inh	-268.2	Yes	****	<0,0001
	Ano10CRISPR vs. IP3R inh	-72.01	No	ns	0.8684
	Ano10 CRISPR vs. NCX inh	-207.2	Yes	****	<0,0001
	Ano10CRISPR vs. Ano10CRISPR NCX inh	-175.6	Yes	****	<0,0001
	Ano10CRISPR vs. CaMK inh	-122	Yes	**	0.0013
	Ano10CRISPR vs. CaM inh	-134.5	Yes	***	0.0005
	Ano10 CRISPR; Ciinte.Brac>Ano10 vs. RyR inh	-79.83	No	ns	0.4025
	Ano10 CRISPR; Ciinte.Brac>Ano10 vs. IP3R inh	116.4	Yes	**	0.0078
	Ano10 CRISPR; Ciinte.Brac>Ano10 vs. NCX inh	-18.79	No	ns	>0,9999
	Ano10 CRISPR; Ciinte.Brac>Ano10 vs. Ano10CRISPR & NCX inh	12.78	No	ns	>0,9999
	Ano10 CRISPR; Ciinte.Brac>Ano10 vs. CaMK. Inh	66.37	No	ns	0.8067
	Ano10 CRISPR; Ciinte.Brac>Ano10 vs. CaM inh	53.91	No	ns	>0,9999
	RyR inh vs. IP3R inh	196.2	Yes	****	<0,0001
	RyR inh vs. NCX inh	61.04	No	ns	>0,9999
	RyR inh vs. Ano10CRISPR & NCX inh	92.61	No	ns	0.3333
	RyR inh vs. CaMK inh	146.2	Yes	***	0.0003
	RyR inh vs. CaM inh	133.7	Yes	**	0.0034
	NCX inh vs. IP3R inh	-135.1	Yes	*	0.0145
	Ano10CRISPR & NCX inh vs. IP3R inh	-103.6	No	ns	0.1298
	IP3R inh vs. CaMK inh	-49.99	No	ns	>0,9999
	IP3R inh vs. CaM inh	-62.45	No	ns	>0,9999
	NCX inh vs. Ano10CRISPR NCX inh	31.57	No	ns	>0,9999
	NCX inh vs. CaMK inh	85.16	No	ns	0.6768
	NCX inh vs. CaM inh	72.69	No	ns	>0,9999
	Ano10CRISPR & NCX inh vs. CaMK inh	53.59	No	ns	>0,9999
	Ano10CRISPR & NCX inh vs. CaM inh	41.13	No	ns	>0,9999
	CaMK inh vs. CaM inh	-12.47	No	ns	>0,9999
