# Supplementary material for: The ion channel Anoctamin 10/TMEM16K coordinates organ morphogenesis across scales in the urochordate notochord
Source: PLoS Biol. 2024 Aug 22;22(8):e3002762. doi: 10.1371/journal.pbio.3002762 (PMC11341064; doi:10.1371/journal.pbio.3002762)
Supplement: S50 Table — (XLSX) [file pbio.3002762.s067.xlsx]

## Sheet: S50 Table
	Kruskal-Wallis test						Experimental treatment	number of cells	number of animals
	P value	<0,0001					Control	81	8
	Exact or approximate P value?	Approximate					Ano10 CRISPR	127	13
	P value summary	****					Ano10 CRISPR; Ciinte.Brac>Ano10	137	13
	Do the medians vary signif. (P < 0.05)?	Yes					RyR inh	64	6
	Number of groups	9					IP3R inh	84	8
	Kruskal-Wallis statistic	666.5					NCX inh	61	6
							CaMK inh	110	11
	Data summary						CaM inh	92	9
	Number of treatments (columns)	9					Ano10 CRISPR & NCX inh	79	8
	Number of values (total)	1598
	Number of families	1
	Number of comparisons per family	36
	Alpha	0.05
	Dunn's multiple comparisons test	Mean rank diff,	Significant?	Summary	Adjusted P Value
	Control vs. Ano10CRISPR	483.4	Yes	****	<0,0001
	Control vs Ano10 CRISPR; Ciinte.Brac>Ano10	29.5	No	ns	>0,9999
	Control vs. NCX inh	129.6	No	ns	0.8312
	Control vs. Ano10CRISPR NCX inh	677.3	Yes	****	<0,0001
	Control vs. RyR inh	779.3	Yes	****	<0,0001
	Control vs. IP3R inh	694.5	Yes	****	<0,0001
	Control vs. CaMK inh	668.2	Yes	****	<0,0001
	Control vs. CaM inh	732.9	Yes	****	<0,0001
	Ano10 CRISPR vs. Ano10 CRISPR; Ciinte.Brac>Ano10	-453.9	Yes	****	<0,0001
	Ano10 CRISPR vs. NCX inh	-353.8	Yes	****	<0,0001
	Ano10CRISPR vs. Ano10CRISPR NCX inh	193.9	Yes	**	0.004
	Ano10CRISPR vs. RyR inh	295.9	Yes	****	<0,0001
	Ano10CRISPR vs. IP3R inh	211.1	Yes	***	0.0008
	Ano10CRISPR vs. CaMK inh	184.8	Yes	**	0.0088
	Ano10CRISPR vs. CaM inh	249.5	Yes	****	<0,0001
	Ano10 CRISPR; Ciinte.Brac>Ano10 vs. NCX inh	100.1	No	ns	>0,9999
	Ano10 CRISPR; Ciinte.Brac>Ano10 vs. Ano10CRISPR & NCX inh	647.8	Yes	****	<0,0001
	Ano10 CRISPR; Ciinte.Brac>Ano10 vs. RyR inh	749.8	Yes	****	<0,0001
	Ano10 CRISPR; Ciinte.Brac>Ano10 vs. IP3R inh	665	Yes	****	<0,0001
	Ano10 CRISPR; Ciinte.Brac>Ano10 vs. CaMK. Inh	638.7	Yes	****	<0,0001
	Ano10 CRISPR; Ciinte.Brac>Ano10 vs. CaM inh	703.4	Yes	****	<0,0001
	NCX inh vs. Ano10CRISPR NCX inh	547.7	Yes	****	<0,0001
	NCX inh vs. RyR inh	649.7	Yes	****	<0,0001
	NCX inh vs. IP3R inh	564.9	Yes	****	<0,0001
	NCX inh vs. CaMK inh	538.6	Yes	****	<0,0001
	NCX inh vs. CaM inh	603.3	Yes	****	<0,0001
	Ano10CRISPR & NCX inh vs. RyR inh	102	No	ns	>0,9999
	Ano10CRISPR & NCX inh vs. IP3R inh	17.2	No	ns	>0,9999
	Ano10CRISPR & NCX inh vs. CaMK inh	-9.116	No	ns	>0,9999
	Ano10CRISPR & NCX inh vs. CaM inh	55.58	No	ns	>0,9999
	RyR inh vs. IP3R inh	-84.79	No	ns	>0,9999
	RyR inh vs. CaMK inh	-111.1	No	ns	0.8434
	RyR inh vs. CaM inh	-46.41	No	ns	>0,9999
	IP3R inh vs. CaMK inh	-26.31	No	ns	>0,9999
	IP3R inh vs. CaM inh	38.38	No	ns	>0,9999
	CaMK inh vs. CaM inh	64.69	No	ns	>0,9999
