# Supplementary material for: The ion channel Anoctamin 10/TMEM16K coordinates organ morphogenesis across scales in the urochordate notochord
Source: PLoS Biol. 2024 Aug 22;22(8):e3002762. doi: 10.1371/journal.pbio.3002762 (PMC11341064; doi:10.1371/journal.pbio.3002762)
Supplement: S52 Table — (XLSX) [file pbio.3002762.s069.xlsx]

## Sheet: S52 Table
	Figure & Panel	Test	Data point	Comparison	P value	P value summary			Experimental treatment	number of cells	number of animals
									Control	104	26
	Fig. 8H	Kruskal-Wallis test		All groups	<0,0001	****			Ano10 CRISPR	179	44
									Ano10 CRISPR; Ciinte.Brac>Ano10	93	23
		Dunn's multiple comparisons		Negative Control vs. Ano10 CRISPR	<0,0001	****
				negative control vs. Ano10 CRISPR; Ciinte.Brac>Ano10	>0,9999	ns
				Ano10 CRISPR vs.Ano10 CRISPR; Ciinte.Brac>Ano10	<0,0001	****
