# Supplementary material for: The ion channel Anoctamin 10/TMEM16K coordinates organ morphogenesis across scales in the urochordate notochord
Source: PLoS Biol. 2024 Aug 22;22(8):e3002762. doi: 10.1371/journal.pbio.3002762 (PMC11341064; doi:10.1371/journal.pbio.3002762)
Supplement: S53 Table — (XLSX) [file pbio.3002762.s070.xlsx]

## Sheet: S53 Table
		Figure & Panel	Test	Data point	Comparison	P value	P value summary				Experimental treatment	number of cells	number of animals
											Control	25	6
		Fig. 8I	Mixed-effects model (REML)		Time	<0,0001	****				Ano10 CRISPR	45	11
											Ano10 CRISPR; Ciinte.Brac>Ano10	28	7
					Speed	0.0011	**
			Tukey's multiple comparisons test		Number of families	125
					Number of comparisons per family	3
				5 min	Negative Control vs. Ano10 CRISPR	0.0045	**
					negative control vs. Ano10 CRISPR; Ciinte.Brac>Ano10	0.0219	*
					Ano10 CRISPR vs.Ano10 CRISPR; Ciinte.Brac>Ano10	0.9009	ns
				10 min	Negative Control vs. Ano10 CRISPR	0.0169	*
					negative control vs. Ano10 CRISPR; Ciinte.Brac>Ano10	0.3122	ns
					Ano10 CRISPR vs.Ano10 CRISPR; Ciinte.Brac>Ano10	0.5361	ns
				85min	Negative Control vs. Ano10 CRISPR	0.3289	ns
					negative control vs. Ano10 CRISPR; Ciinte.Brac>Ano10	0.3989	ns
					Ano10 CRISPR vs.Ano10 CRISPR; Ciinte.Brac>Ano10	0.0479	*
				90 min	Negative Control vs. Ano10 CRISPR	0.2433	ns
					negative control vs. Ano10 CRISPR; Ciinte.Brac>Ano10	0.3793	ns
					Ano10 CRISPR vs.Ano10 CRISPR; Ciinte.Brac>Ano10	0.0256	*
				95 min	Negative Control vs. Ano10 CRISPR	0.1703	ns
					negative control vs. Ano10 CRISPR; Ciinte.Brac>Ano10	0.4031	ns
					Ano10 CRISPR vs.Ano10 CRISPR; Ciinte.Brac>Ano10	0.0142	*
				100 min	Negative Control vs. Ano10 CRISPR	0.1964	ns
					negative control vs. Ano10 CRISPR; Ciinte.Brac>Ano10	0.4561	ns
					Ano10 CRISPR vs.Ano10 CRISPR; Ciinte.Brac>Ano10	0.0177	*
				105 min	Negative Control vs. Ano10 CRISPR	0.1643	ns
					negative control vs. Ano10 CRISPR; Ciinte.Brac>Ano10	0.5159	ns
					Ano10 CRISPR vs.Ano10 CRISPR; Ciinte.Brac>Ano10	0.0121	*
				110 min	Negative Control vs. Ano10 CRISPR	0.1181	ns
					negative control vs. Ano10 CRISPR; Ciinte.Brac>Ano10	0.6733	ns
					Ano10 CRISPR vs.Ano10 CRISPR; Ciinte.Brac>Ano10	0.0106	*
				115 min	Negative Control vs. Ano10 CRISPR	0.0762	ns
					negative control vs. Ano10 CRISPR; Ciinte.Brac>Ano10	0.838	ns
					Ano10 CRISPR vs.Ano10 CRISPR; Ciinte.Brac>Ano10	0.0106	*
				120 min	Negative Control vs. Ano10 CRISPR	0.05	ns
					negative control vs. Ano10 CRISPR; Ciinte.Brac>Ano10	0.967	ns
					Ano10 CRISPR vs.Ano10 CRISPR; Ciinte.Brac>Ano10	0.0111	*
				125 min	Negative Control vs. Ano10 CRISPR	0.0402	*
					negative control vs. Ano10 CRISPR; Ciinte.Brac>Ano10	0.9982	ns
					Ano10 CRISPR vs.Ano10 CRISPR; Ciinte.Brac>Ano10	0.0135	*
				130 min	Negative Control vs. Ano10 CRISPR	0.0338	*
					negative control vs. Ano10 CRISPR; Ciinte.Brac>Ano10	0.9497	ns
					Ano10 CRISPR vs.Ano10 CRISPR; Ciinte.Brac>Ano10	0.0168	*
				135 min	Negative Control vs. Ano10 CRISPR	0.0313	*
					negative control vs. Ano10 CRISPR; Ciinte.Brac>Ano10	0.9074	ns
					Ano10 CRISPR vs.Ano10 CRISPR; Ciinte.Brac>Ano10	0.0142	*
				140 min	Negative Control vs. Ano10 CRISPR	0.0351	*
					negative control vs. Ano10 CRISPR; Ciinte.Brac>Ano10	0.8747	ns
					Ano10 CRISPR vs.Ano10 CRISPR; Ciinte.Brac>Ano10	0.0165	*
				145 min	Negative Control vs. Ano10 CRISPR	0.0343	*
					negative control vs. Ano10 CRISPR; Ciinte.Brac>Ano10	0.8589	ns
					Ano10 CRISPR vs.Ano10 CRISPR; Ciinte.Brac>Ano10	0.016	*
				150 min	Negative Control vs. Ano10 CRISPR	0.0376	*
					negative control vs. Ano10 CRISPR; Ciinte.Brac>Ano10	0.8613	ns
					Ano10 CRISPR vs.Ano10 CRISPR; Ciinte.Brac>Ano10	0.0193	*
				155 min	Negative Control vs. Ano10 CRISPR	0.0527	ns
					negative control vs. Ano10 CRISPR; Ciinte.Brac>Ano10	0.8931	ns
					Ano10 CRISPR vs.Ano10 CRISPR; Ciinte.Brac>Ano10	0.0283	*
				160 min	Negative Control vs. Ano10 CRISPR	0.0527	ns
					negative control vs. Ano10 CRISPR; Ciinte.Brac>Ano10	0.8931	ns
					Ano10 CRISPR vs.Ano10 CRISPR; Ciinte.Brac>Ano10	0.0283	*
				165 min	Negative Control vs. Ano10 CRISPR	0.0854	ns
					negative control vs. Ano10 CRISPR; Ciinte.Brac>Ano10	0.952	ns
					Ano10 CRISPR vs.Ano10 CRISPR; Ciinte.Brac>Ano10	0.0481	*
				225 min	Negative Control vs. Ano10 CRISPR	0.2064	ns
					negative control vs. Ano10 CRISPR; Ciinte.Brac>Ano10	0.9314	ns
					Ano10 CRISPR vs.Ano10 CRISPR; Ciinte.Brac>Ano10	0.0381	*
				230 min	Negative Control vs. Ano10 CRISPR	0.1667	ns
					negative control vs. Ano10 CRISPR; Ciinte.Brac>Ano10	0.9421	ns
					Ano10 CRISPR vs.Ano10 CRISPR; Ciinte.Brac>Ano10	0.0371	*
				235 min	Negative Control vs. Ano10 CRISPR	0.1071	ns
					negative control vs. Ano10 CRISPR; Ciinte.Brac>Ano10	0.9805	ns
					Ano10 CRISPR vs.Ano10 CRISPR; Ciinte.Brac>Ano10	0.0421	*
				240 min	Negative Control vs. Ano10 CRISPR	0.0781	ns
					negative control vs. Ano10 CRISPR; Ciinte.Brac>Ano10	0.9941	ns
					Ano10 CRISPR vs.Ano10 CRISPR; Ciinte.Brac>Ano10	0.0406	*
				245 min	Negative Control vs. Ano10 CRISPR	0.0594	ns
					negative control vs. Ano10 CRISPR; Ciinte.Brac>Ano10	0.9993	ns
					Ano10 CRISPR vs.Ano10 CRISPR; Ciinte.Brac>Ano10	0.035	*
				250 min	Negative Control vs. Ano10 CRISPR	0.0479	*
					negative control vs. Ano10 CRISPR; Ciinte.Brac>Ano10	0.9989	ns
					Ano10 CRISPR vs.Ano10 CRISPR; Ciinte.Brac>Ano10	0.0316	*
				255 min	Negative Control vs. Ano10 CRISPR	0.0439	*
					negative control vs. Ano10 CRISPR; Ciinte.Brac>Ano10	0.988	ns
					Ano10 CRISPR vs.Ano10 CRISPR; Ciinte.Brac>Ano10	0.0364	*
				260 min	Negative Control vs. Ano10 CRISPR	0.0474	*
					negative control vs. Ano10 CRISPR; Ciinte.Brac>Ano10	0.9705	ns
					Ano10 CRISPR vs.Ano10 CRISPR; Ciinte.Brac>Ano10	0.0494	*
				270 min	Negative Control vs. Ano10 CRISPR	0.0473	*
					negative control vs. Ano10 CRISPR; Ciinte.Brac>Ano10	0.9538	ns
					Ano10 CRISPR vs.Ano10 CRISPR; Ciinte.Brac>Ano10	0.0616	ns
				275 min	Negative Control vs. Ano10 CRISPR	0.0478	*
					negative control vs. Ano10 CRISPR; Ciinte.Brac>Ano10	0.9617	ns
					Ano10 CRISPR vs.Ano10 CRISPR; Ciinte.Brac>Ano10	0.0627	ns
				280 min	Negative Control vs. Ano10 CRISPR	0.0496	*
					negative control vs. Ano10 CRISPR; Ciinte.Brac>Ano10	0.98	ns
					Ano10 CRISPR vs.Ano10 CRISPR; Ciinte.Brac>Ano10	0.0547	ns
				285 min	Negative Control vs. Ano10 CRISPR	0.0484	*
					negative control vs. Ano10 CRISPR; Ciinte.Brac>Ano10	0.9915	ns
					Ano10 CRISPR vs.Ano10 CRISPR; Ciinte.Brac>Ano10	0.0465	*
				290 min	Negative Control vs. Ano10 CRISPR	0.0396	*
					negative control vs. Ano10 CRISPR; Ciinte.Brac>Ano10	0.9928	ns
					Ano10 CRISPR vs.Ano10 CRISPR; Ciinte.Brac>Ano10	0.0453	*
				295 min	Negative Control vs. Ano10 CRISPR	0.0369	*
					negative control vs. Ano10 CRISPR; Ciinte.Brac>Ano10	0.9981	ns
					Ano10 CRISPR vs.Ano10 CRISPR; Ciinte.Brac>Ano10	0.0425	*
				300 min	Negative Control vs. Ano10 CRISPR	0.0397	*
					negative control vs. Ano10 CRISPR; Ciinte.Brac>Ano10	>0,9999	ns
					Ano10 CRISPR vs.Ano10 CRISPR; Ciinte.Brac>Ano10	0.0478	*
				365 min	Negative Control vs. Ano10 CRISPR	0.2455	ns
					negative control vs. Ano10 CRISPR; Ciinte.Brac>Ano10	0.718	ns
					Ano10 CRISPR vs.Ano10 CRISPR; Ciinte.Brac>Ano10	0.0484	*
				370 min	Negative Control vs. Ano10 CRISPR	0.2801	ns
					negative control vs. Ano10 CRISPR; Ciinte.Brac>Ano10	0.6578	ns
					Ano10 CRISPR vs.Ano10 CRISPR; Ciinte.Brac>Ano10	0.0401	*
				375 min	Negative Control vs. Ano10 CRISPR	0.3603	ns
					negative control vs. Ano10 CRISPR; Ciinte.Brac>Ano10	0.5709	ns
					Ano10 CRISPR vs.Ano10 CRISPR; Ciinte.Brac>Ano10	0.0379	*
				380 min	Negative Control vs. Ano10 CRISPR	0.464	ns
					negative control vs. Ano10 CRISPR; Ciinte.Brac>Ano10	0.5019	ns
					Ano10 CRISPR vs.Ano10 CRISPR; Ciinte.Brac>Ano10	0.0423	*
