# Supplementary material for: The ion channel Anoctamin 10/TMEM16K coordinates organ morphogenesis across scales in the urochordate notochord
Source: PLoS Biol. 2024 Aug 22;22(8):e3002762. doi: 10.1371/journal.pbio.3002762 (PMC11341064; doi:10.1371/journal.pbio.3002762)
Supplement: S54 Table — (XLSX) [file pbio.3002762.s071.xlsx]

## Sheet: S54 Table
		Figure & Panel	Test	Data point	Comparison	P value	P value summary		Experimental treatment	number of cells	number of animals
									Control	28	7
		Fig. 8M	Kruskal-Wallis test		All groups	<0,0001	****		Ano10 CRISPR	31	7
									Ano10 CRISPR; Ciinte.Brac>Ano10	34	8
			Dunn's multiple comparisons test		Negative Control vs. Ano10 CRISPR	0.0009	***
					negative control vs. Ano10 CRISPR; Ciinte.Brac>Ano10	0.7282	ns
					Ano10 CRISPR vs.Ano10 CRISPR; Ciinte.Brac>Ano10	<0,0001	****
