# Supplementary material for: The ion channel Anoctamin 10/TMEM16K coordinates organ morphogenesis across scales in the urochordate notochord
Source: PLoS Biol. 2024 Aug 22;22(8):e3002762. doi: 10.1371/journal.pbio.3002762 (PMC11341064; doi:10.1371/journal.pbio.3002762)
Supplement: S57 Table — (XLSX) [file pbio.3002762.s074.xlsx]

## Sheet: S57 Table
		Figure & Panel	Test	Data point	Comparison	P value	P value summary		Experimental treatment	number of cells	number of animals
									Control	36	9
		Fig.8X	Mixed-effects model (REML)		A-P Distance	<0,0001	****		Ano10 CRISPR	59	14
									Ano10 CRISPR; Ciinte.Brac>Ano10	40	10
					Normalized intesity	0.0049	**
			Tukey's multiple comparisons test		Number of families	99
					Number of comparisons per family	3
				1,625mm	Negative Control vs. Ano10 CRISPR	0.0257	*
					negative control vs. Ano10 CRISPR; Ciinte.Brac>Ano10	0.4496	ns
					Ano10 CRISPR vs.Ano10 CRISPR; Ciinte.Brac>Ano10	0.3041	ns
				1,7875mm	Negative Control vs. Ano10 CRISPR	0.0071	**
					negative control vs. Ano10 CRISPR; Ciinte.Brac>Ano10	0.5834	ns
					Ano10 CRISPR vs.Ano10 CRISPR; Ciinte.Brac>Ano10	0.0802	ns
				1,95mm	Negative Control vs. Ano10 CRISPR	0.0025	**
					negative control vs. Ano10 CRISPR; Ciinte.Brac>Ano10	0.7516	ns
					Ano10 CRISPR vs.Ano10 CRISPR; Ciinte.Brac>Ano10	0.015	*
				2,1125mm	Negative Control vs. Ano10 CRISPR	0.0015	**
					negative control vs. Ano10 CRISPR; Ciinte.Brac>Ano10	0.8969	ns
					Ano10 CRISPR vs.Ano10 CRISPR; Ciinte.Brac>Ano10	0.0024	**
				2,275mm	Negative Control vs. Ano10 CRISPR	0.0003	***
					negative control vs. Ano10 CRISPR; Ciinte.Brac>Ano10	0.9977	ns
					Ano10 CRISPR vs.Ano10 CRISPR; Ciinte.Brac>Ano10	<0,0001	****
				2,4375mm	Negative Control vs. Ano10 CRISPR	<0,0001	****
					negative control vs. Ano10 CRISPR; Ciinte.Brac>Ano10	0.9834	ns
					Ano10 CRISPR vs.Ano10 CRISPR; Ciinte.Brac>Ano10	<0,0001	****
				2,6mm	Negative Control vs. Ano10 CRISPR	<0,0001	****
					negative control vs. Ano10 CRISPR; Ciinte.Brac>Ano10	0.9781	ns
					Ano10 CRISPR vs.Ano10 CRISPR; Ciinte.Brac>Ano10	<0,0001	****
				2,7625mm	Negative Control vs. Ano10 CRISPR	<0,0001	****
					negative control vs. Ano10 CRISPR; Ciinte.Brac>Ano10	0.9953	ns
					Ano10 CRISPR vs.Ano10 CRISPR; Ciinte.Brac>Ano10	<0,0001	****
				2,925mm	Negative Control vs. Ano10 CRISPR	<0,0001	****
					negative control vs. Ano10 CRISPR; Ciinte.Brac>Ano10	0.9981	ns
					Ano10 CRISPR vs.Ano10 CRISPR; Ciinte.Brac>Ano10	<0,0001	****
				3,0875mm	Negative Control vs. Ano10 CRISPR	<0,0001	****
					negative control vs. Ano10 CRISPR; Ciinte.Brac>Ano10	0.9179	ns
					Ano10 CRISPR vs.Ano10 CRISPR; Ciinte.Brac>Ano10	<0,0001	****
				3,25mm	Negative Control vs. Ano10 CRISPR	<0,0001	****
					negative control vs. Ano10 CRISPR; Ciinte.Brac>Ano10	0.8621	ns
					Ano10 CRISPR vs.Ano10 CRISPR; Ciinte.Brac>Ano10	<0,0001	****
				3,4125mm	Negative Control vs. Ano10 CRISPR	<0,0001	****
					negative control vs. Ano10 CRISPR; Ciinte.Brac>Ano10	0.8698	ns
					Ano10 CRISPR vs.Ano10 CRISPR; Ciinte.Brac>Ano10	<0,0001	****
				3,575mm	Negative Control vs. Ano10 CRISPR	<0,0001	****
					negative control vs. Ano10 CRISPR; Ciinte.Brac>Ano10	0.8007	ns
					Ano10 CRISPR vs.Ano10 CRISPR; Ciinte.Brac>Ano10	<0,0001	****
				3,7375mm	Negative Control vs. Ano10 CRISPR	<0,0001	****
					negative control vs. Ano10 CRISPR; Ciinte.Brac>Ano10	0.6454	ns
					Ano10 CRISPR vs.Ano10 CRISPR; Ciinte.Brac>Ano10	0.0003	***
				3,9mm	Negative Control vs. Ano10 CRISPR	<0,0001	****
					negative control vs. Ano10 CRISPR; Ciinte.Brac>Ano10	0.5408	ns
					Ano10 CRISPR vs.Ano10 CRISPR; Ciinte.Brac>Ano10	0.0041	**
				4,0625mm	Negative Control vs. Ano10 CRISPR	0.0002	***
					negative control vs. Ano10 CRISPR; Ciinte.Brac>Ano10	0.3631	ns
					Ano10 CRISPR vs.Ano10 CRISPR; Ciinte.Brac>Ano10	0.0157	*
				4,225mm	Negative Control vs. Ano10 CRISPR	0.0004	***
					negative control vs. Ano10 CRISPR; Ciinte.Brac>Ano10	0.2538	ns
					Ano10 CRISPR vs.Ano10 CRISPR; Ciinte.Brac>Ano10	0.0393	*
				4,3875mm	Negative Control vs. Ano10 CRISPR	0.0014	**
					negative control vs. Ano10 CRISPR; Ciinte.Brac>Ano10	0.1936	ns
					Ano10 CRISPR vs.Ano10 CRISPR; Ciinte.Brac>Ano10	0.1243	ns
				4,55mm	Negative Control vs. Ano10 CRISPR	0.0044	**
					negative control vs. Ano10 CRISPR; Ciinte.Brac>Ano10	0.1523	ns
					Ano10 CRISPR vs.Ano10 CRISPR; Ciinte.Brac>Ano10	0.3159	ns
				4,7125mm	Negative Control vs. Ano10 CRISPR	0.02	*
					negative control vs. Ano10 CRISPR; Ciinte.Brac>Ano10	0.1357	ns
					Ano10 CRISPR vs.Ano10 CRISPR; Ciinte.Brac>Ano10	0.6124	ns
				6,175mm	Negative Control vs. Ano10 CRISPR	0.8446	ns
					negative control vs. Ano10 CRISPR; Ciinte.Brac>Ano10	0.1309	ns
					Ano10 CRISPR vs.Ano10 CRISPR; Ciinte.Brac>Ano10	0.033	*
				6,3375mm	Negative Control vs. Ano10 CRISPR	0.6529	ns
					negative control vs. Ano10 CRISPR; Ciinte.Brac>Ano10	0.2251	ns
					Ano10 CRISPR vs.Ano10 CRISPR; Ciinte.Brac>Ano10	0.0295	*
				6,5mm	Negative Control vs. Ano10 CRISPR	0.3649	ns
					negative control vs. Ano10 CRISPR; Ciinte.Brac>Ano10	0.3685	ns
					Ano10 CRISPR vs.Ano10 CRISPR; Ciinte.Brac>Ano10	0.0196	*
				6,6625mm	Negative Control vs. Ano10 CRISPR	0.1676	ns
					negative control vs. Ano10 CRISPR; Ciinte.Brac>Ano10	0.4746	ns
					Ano10 CRISPR vs.Ano10 CRISPR; Ciinte.Brac>Ano10	0.0101	*
				6,825mm	Negative Control vs. Ano10 CRISPR	0.0945	ns
					negative control vs. Ano10 CRISPR; Ciinte.Brac>Ano10	0.4716	ns
					Ano10 CRISPR vs.Ano10 CRISPR; Ciinte.Brac>Ano10	0.0041	**
				6,9875mm	Negative Control vs. Ano10 CRISPR	0.0658	ns
					negative control vs. Ano10 CRISPR; Ciinte.Brac>Ano10	0.4066	ns
					Ano10 CRISPR vs.Ano10 CRISPR; Ciinte.Brac>Ano10	0.0013	**
				7,15mm	Negative Control vs. Ano10 CRISPR	0.0321	*
					negative control vs. Ano10 CRISPR; Ciinte.Brac>Ano10	0.3818	ns
					Ano10 CRISPR vs.Ano10 CRISPR; Ciinte.Brac>Ano10	0.0004	***
				7,3125mm	Negative Control vs. Ano10 CRISPR	0.0127	*
					negative control vs. Ano10 CRISPR; Ciinte.Brac>Ano10	0.4357	ns
					Ano10 CRISPR vs.Ano10 CRISPR; Ciinte.Brac>Ano10	0.0002	***
				7,475mm	Negative Control vs. Ano10 CRISPR	0.0049	**
					negative control vs. Ano10 CRISPR; Ciinte.Brac>Ano10	0.5469	ns
					Ano10 CRISPR vs.Ano10 CRISPR; Ciinte.Brac>Ano10	0.0001	***
				7,6375mm	Negative Control vs. Ano10 CRISPR	0.0023	**
					negative control vs. Ano10 CRISPR; Ciinte.Brac>Ano10	0.6866	ns
					Ano10 CRISPR vs.Ano10 CRISPR; Ciinte.Brac>Ano10	0.0001	***
				7,8mm	Negative Control vs. Ano10 CRISPR	0.0014	**
					negative control vs. Ano10 CRISPR; Ciinte.Brac>Ano10	0.7634	ns
					Ano10 CRISPR vs.Ano10 CRISPR; Ciinte.Brac>Ano10	0.0001	***
				7,9625mm	Negative Control vs. Ano10 CRISPR	0.0006	***
					negative control vs. Ano10 CRISPR; Ciinte.Brac>Ano10	0.845	ns
					Ano10 CRISPR vs.Ano10 CRISPR; Ciinte.Brac>Ano10	<0,0001	****
				8,125mm	Negative Control vs. Ano10 CRISPR	0.0003	***
					negative control vs. Ano10 CRISPR; Ciinte.Brac>Ano10	0.948	ns
					Ano10 CRISPR vs.Ano10 CRISPR; Ciinte.Brac>Ano10	<0,0001	****
				8,2875mm	Negative Control vs. Ano10 CRISPR	0.0005	***
					negative control vs. Ano10 CRISPR; Ciinte.Brac>Ano10	>0,9999	ns
					Ano10 CRISPR vs.Ano10 CRISPR; Ciinte.Brac>Ano10	0.0005	***
				8,45mm	Negative Control vs. Ano10 CRISPR	0.0012	**
					negative control vs. Ano10 CRISPR; Ciinte.Brac>Ano10	0.9928	ns
					Ano10 CRISPR vs.Ano10 CRISPR; Ciinte.Brac>Ano10	0.0018	**
				8,6125mm	Negative Control vs. Ano10 CRISPR	0.0044	**
					negative control vs. Ano10 CRISPR; Ciinte.Brac>Ano10	0.9943	ns
					Ano10 CRISPR vs.Ano10 CRISPR; Ciinte.Brac>Ano10	0.0055	**
				8,775mm	Negative Control vs. Ano10 CRISPR	0.0219	*
					negative control vs. Ano10 CRISPR; Ciinte.Brac>Ano10	0.9997	ns
					Ano10 CRISPR vs.Ano10 CRISPR; Ciinte.Brac>Ano10	0.017	*
				8,9375mm	Negative Control vs. Ano10 CRISPR	0.0499	*
					negative control vs. Ano10 CRISPR; Ciinte.Brac>Ano10	0.9989	ns
					Ano10 CRISPR vs.Ano10 CRISPR; Ciinte.Brac>Ano10	0.0323	*
				11,05mm	Negative Control vs. Ano10 CRISPR	0.28	ns
					negative control vs. Ano10 CRISPR; Ciinte.Brac>Ano10	0.5931	ns
					Ano10 CRISPR vs.Ano10 CRISPR; Ciinte.Brac>Ano10	0.0192	*
				11,2125mm	Negative Control vs. Ano10 CRISPR	0.0942	ns
					negative control vs. Ano10 CRISPR; Ciinte.Brac>Ano10	0.5202	ns
					Ano10 CRISPR vs.Ano10 CRISPR; Ciinte.Brac>Ano10	0.0019	**
				11,375mm	Negative Control vs. Ano10 CRISPR	0.0468	*
					negative control vs. Ano10 CRISPR; Ciinte.Brac>Ano10	0.4762	ns
					Ano10 CRISPR vs.Ano10 CRISPR; Ciinte.Brac>Ano10	0.0008	***
				11,5375mm	Negative Control vs. Ano10 CRISPR	0.0273	*
					negative control vs. Ano10 CRISPR; Ciinte.Brac>Ano10	0.4629	ns
					Ano10 CRISPR vs.Ano10 CRISPR; Ciinte.Brac>Ano10	0.0004	***
				11,7mm	Negative Control vs. Ano10 CRISPR	0.0135	*
					negative control vs. Ano10 CRISPR; Ciinte.Brac>Ano10	0.3986	ns
					Ano10 CRISPR vs.Ano10 CRISPR; Ciinte.Brac>Ano10	<0,0001	****
				11,8625mm	Negative Control vs. Ano10 CRISPR	0.003	**
					negative control vs. Ano10 CRISPR; Ciinte.Brac>Ano10	0.3651	ns
					Ano10 CRISPR vs.Ano10 CRISPR; Ciinte.Brac>Ano10	<0,0001	****
				12,025mm	Negative Control vs. Ano10 CRISPR	0.0015	**
					negative control vs. Ano10 CRISPR; Ciinte.Brac>Ano10	0.3287	ns
					Ano10 CRISPR vs.Ano10 CRISPR; Ciinte.Brac>Ano10	<0,0001	****
				12,1875mm	Negative Control vs. Ano10 CRISPR	0.0008	***
					negative control vs. Ano10 CRISPR; Ciinte.Brac>Ano10	0.2654	ns
					Ano10 CRISPR vs.Ano10 CRISPR; Ciinte.Brac>Ano10	<0,0001	****
				12,35mm	Negative Control vs. Ano10 CRISPR	0.0007	***
					negative control vs. Ano10 CRISPR; Ciinte.Brac>Ano10	0.2687	ns
					Ano10 CRISPR vs.Ano10 CRISPR; Ciinte.Brac>Ano10	<0,0001	****
				12,5125mm	Negative Control vs. Ano10 CRISPR	0.001	***
					negative control vs. Ano10 CRISPR; Ciinte.Brac>Ano10	0.2874	ns
					Ano10 CRISPR vs.Ano10 CRISPR; Ciinte.Brac>Ano10	<0,0001	****
				12,675mm	Negative Control vs. Ano10 CRISPR	0.0029	**
					negative control vs. Ano10 CRISPR; Ciinte.Brac>Ano10	0.255	ns
					Ano10 CRISPR vs.Ano10 CRISPR; Ciinte.Brac>Ano10	<0,0001	****
				12,8375mm	Negative Control vs. Ano10 CRISPR	0.0039	**
					negative control vs. Ano10 CRISPR; Ciinte.Brac>Ano10	0.3063	ns
					Ano10 CRISPR vs.Ano10 CRISPR; Ciinte.Brac>Ano10	<0,0001	****
				13mm	Negative Control vs. Ano10 CRISPR	0.0042	**
					negative control vs. Ano10 CRISPR; Ciinte.Brac>Ano10	0.4007	ns
					Ano10 CRISPR vs.Ano10 CRISPR; Ciinte.Brac>Ano10	<0,0001	****
				13,1625mm	Negative Control vs. Ano10 CRISPR	0.0087	**
					negative control vs. Ano10 CRISPR; Ciinte.Brac>Ano10	0.5792	ns
					Ano10 CRISPR vs.Ano10 CRISPR; Ciinte.Brac>Ano10	<0,0001	****
				13,325mm	Negative Control vs. Ano10 CRISPR	0.0151	*
					negative control vs. Ano10 CRISPR; Ciinte.Brac>Ano10	0.7655	ns
					Ano10 CRISPR vs.Ano10 CRISPR; Ciinte.Brac>Ano10	0.0003	***
				13,4875mm	Negative Control vs. Ano10 CRISPR	0.0264	*
					negative control vs. Ano10 CRISPR; Ciinte.Brac>Ano10	0.9217	ns
					Ano10 CRISPR vs.Ano10 CRISPR; Ciinte.Brac>Ano10	0.0027	**
				13,65mm	Negative Control vs. Ano10 CRISPR	0.0559	ns
					negative control vs. Ano10 CRISPR; Ciinte.Brac>Ano10	0.9967	ns
					Ano10 CRISPR vs.Ano10 CRISPR; Ciinte.Brac>Ano10	0.0215	*
