# Supplementary material for: The ion channel Anoctamin 10/TMEM16K coordinates organ morphogenesis across scales in the urochordate notochord
Source: PLoS Biol. 2024 Aug 22;22(8):e3002762. doi: 10.1371/journal.pbio.3002762 (PMC11341064; doi:10.1371/journal.pbio.3002762)
Supplement: S58 Table — (XLSX) [file pbio.3002762.s075.xlsx]

## Sheet: S58 Table
		Figure & Panel	Test	Data point	Comparison	P value	P value summary
										Experimental treatment	number of cells	number of animals
		Fig. 8Y	Kruskal-Wallis test			<0,0001	****			Control	100	25
										Ano10 CRISPR	100	25
					Negative Control vs. Ano10 CRISPR	<0,0001	****			Ano10 CRISPR; Ciinte.Brac>Ano10	100	25
					negative control vs. Ano10 CRISPR; Ciinte.Brac>Ano10	0.0046	**
					Ano10 CRISPR vs.Ano10 CRISPR; Ciinte.Brac>Ano10	<0,0001	****
