# Supplementary material for: The ion channel Anoctamin 10/TMEM16K coordinates organ morphogenesis across scales in the urochordate notochord
Source: PLoS Biol. 2024 Aug 22;22(8):e3002762. doi: 10.1371/journal.pbio.3002762 (PMC11341064; doi:10.1371/journal.pbio.3002762)
Supplement: S59 Table — (XLSX) [file pbio.3002762.s076.xlsx]

## Sheet: S59 Table
	Kruskal-Wallis test						Treatment	Number of cells	Number of animals
	P value	<0,0001					negative control	283	56
	Exact or approximate P value?	Approximate					Ano10 CRISPR	249	49
	P value summary	****					Ano10 CRISPR; Ciinte.Brac>Ano10	269	53
	Do the medians vary signif. (P < 0.05)?	Yes
	Number of groups	3
	Kruskal-Wallis statistic	78.33
	Data summary
	Number of treatments (columns)	3
	Number of values (total)	793
	Number of families	1
	Number of comparisons per family	3
	Alpha	0.05
	Dunn's multiple comparisons test	Mean rank diff,	Significant?	Summary	Adjusted P Value
	negative control vs. Ano10 CRISPR	171.1	Yes	****	<0,0001
	negative control vs. Ano10 CRISPR; Ciinte.Brac>Ano10	41.73	No	ns	0.1006
	Ano10 CRISPR vs.Ano10 CRISPR; Ciinte.Brac>Ano10	-129.4	Yes	****	<0,0001
