# Supplementary material for: The ion channel Anoctamin 10/TMEM16K coordinates organ morphogenesis across scales in the urochordate notochord
Source: PLoS Biol. 2024 Aug 22;22(8):e3002762. doi: 10.1371/journal.pbio.3002762 (PMC11341064; doi:10.1371/journal.pbio.3002762)
Supplement: S60 Table — (XLSX) [file pbio.3002762.s077.xlsx]

## Sheet: Sheet1
	Mixed-effects model (REML)	Matching: Across row						Treatment	Number of cells	Number of animals
	Assume sphericity?	No						negative control	69	13
	Alpha	0.05						Ano10 CRISPR	41	8
								Ano10 CRISPR; Ciinte.Brac>Ano10	56	11
	Fixed effects (type III)	P value	P value summary	Statistically significant (P < 0,05)?	F (DFn, DFd)	Geisser-Greenhouse's epsilon
	Row Factor			No	F (224, 14412) =
	Time			No	F (1,952, 19662) =	0.9762
	Random effects	SD	Variance
	Subject
	Residual
	Was the matching effective?
	Chi-square, df	10887, 1
	P value	<0,0001
	P value summary	****
	Is there significant matching (P < 0.05)?	Yes
	Data summary
	Number of columns (Time)	3
	Number of rows (Row Factor)	225
	Number of subjects (Subject)	14637
	Number of families	1
	Number of comparisons per family	3
	Alpha	0.05
	Tukey's multiple comparisons test	Mean Diff,	95,00% CI of diff,	Below threshold?	Summary	Adjusted P Value
	negative control vs. Ano10 CRISPR	0.02176	0,01255 to 0,03096	Yes	****	<0,0001
	negative control vs. Ano10 CRISPR; Ciinte.Brac>Ano10	0.01174	0,004070 to 0,01941	Yes	***	0.001
	Ano10 CRISPR vs.Ano10 CRISPR; Ciinte.Brac>Ano10	-0.01002	-0,02001 to -2,606e-005	Yes	*	0.0492
