# Supplementary material for: The ion channel Anoctamin 10/TMEM16K coordinates organ morphogenesis across scales in the urochordate notochord
Source: PLoS Biol. 2024 Aug 22;22(8):e3002762. doi: 10.1371/journal.pbio.3002762 (PMC11341064; doi:10.1371/journal.pbio.3002762)
Supplement: S63 Table — (XLSX) [file pbio.3002762.s080.xlsx]

## Sheet: Sheet1
								Treatment	Number of cells	Number of animals
								negative control	108	21
Mixed-effects model (REML)	Matching: Across row							Ano10 CRISPR	106	21
Assume sphericity?	No							Ano10 CRISPR; Ciinte.Brac>Ano10	128	25
Alpha	0.05
Fixed effects (type III)	P value	P value summary	Statistically significant (P < 0,05)?	F (DFn, DFd)	Geisser-Greenhouse's epsilon
Row Factor	<0,0001	****	Yes	F (120, 35603) = 74,98
Time	<0,0001	****	Yes	F (1,867, 33228) = 26163	0.9333
Random effects	SD	Variance
Subject	0	0
Residual	6691	44776110
Was the matching effective?
Chi-square, df
P value
P value summary
Is there significant matching (P < 0.05)?	No
Data summary
Number of columns (Time)	3
Number of rows (Row Factor)	121
Number of subjects (Subject)	13632
Number of missing values	5170
Compare column means (main column effect)
Number of families	1
Number of comparisons per family	3
Alpha	0.05
Tukey's multiple comparisons test	Mean Diff,	95,00% CI of diff,	Below threshold?	Summary	Adjusted P Value
negative control vs. Ano10 CRISPR	9675	9489 to 9860	Yes	****	<0,0001
negative control vs. Ano10 CRISPR; Ciinte.Brac>Ano10	-9919	-10135 to -9703	Yes	****	<0,0001
Ano10 CRISPR vs.Ano10 CRISPR; Ciinte.Brac>Ano10	-19594	-19786 to -19402	Yes	****	<0,0001
