# Supplementary material for: The ion channel Anoctamin 10/TMEM16K coordinates organ morphogenesis across scales in the urochordate notochord
Source: PLoS Biol. 2024 Aug 22;22(8):e3002762. doi: 10.1371/journal.pbio.3002762 (PMC11341064; doi:10.1371/journal.pbio.3002762)
Supplement: S67 Table — (XLSX) [file pbio.3002762.s084.xlsx]

## Sheet: S67 Table
	Mixed-effects model (REML)	Matching: Across row							Treatment	Number of cells	Number of animals
	Assume sphericity?	No							negative control	94	23
	Alpha	0.05							Ano10 CRISPR	99	24
									Ano10 CRISPR; Ciinte.Brac>Ano10	87	21
	Fixed effects (type III)	P value	P value summary	Statistically significant (P < 0,05)?	F (DFn, DFd)	Geisser-Greenhouse's epsilon
	Row Factor			No	F (335, 24608) =
	Time			No	F (1,896, 28803) =	0.9481
	Random effects	SD	Variance
	Subject
	Residual
	Was the matching effective?
	Chi-square, df	45263, 1
	P value	<0,0001
	P value summary	****
	Is there significant matching (P < 0.05)?	Yes
	Data summary
	Number of columns (Time)	3
	Number of rows (Row Factor)	336
	Number of subjects (Subject)	24944
	Number of missing values	19505
	Compare column means (main column effect)
	Number of families	1
	Number of comparisons per family	3
	Alpha	0.05
	Tukey's multiple comparisons test	Mean Diff,	95,00% CI of diff,	Below threshold?	Summary	Adjusted P Value
	negative control vs. Ano10 CRISPR	0.1958	0,1868 to 0,2047	Yes	****	<0,0001
	negative control vs. Ano10 CRISPR; Ciinte.Brac>Ano10	0.03613	0,02452 to 0,04775	Yes	****	<0,0001
	Ano10 CRISPR vs.Ano10 CRISPR; Ciinte.Brac>Ano10	-0.1596	-0,1676 to -0,1516	Yes	****	<0,0001
