# Supplementary material for: The ion channel Anoctamin 10/TMEM16K coordinates organ morphogenesis across scales in the urochordate notochord
Source: PLoS Biol. 2024 Aug 22;22(8):e3002762. doi: 10.1371/journal.pbio.3002762 (PMC11341064; doi:10.1371/journal.pbio.3002762)
Supplement: S68 Table — (XLSX) [file pbio.3002762.s085.xlsx]

## Sheet: S68 Table
		Figure & Panel	Test	Data point	Comparison	P value	P value summary
		Fig. 11G	Mann Whitney	HEK293T cells patch clamp(Cii.Ano10) -140 mV	Negative control vs Cii.Ano10	0.001964	**
			Mann Whitney	HEK293T cells patch clamp(Cii.Ano10) 100 mV	Negative control vs Cii.Ano10	0.010019	*
			Mann Whitney	HEK293T cells patch clamp(Cii.Ano10-CAAX) -140 mV	Negative control vs Cii.Ano10-CAAX	0.241607	ns
			Mann Whitney	HEK293T cells patch clamp(Cii.Ano10-CAAX) 100 mV	Negative control vs Cii.Ano10-CAAX	0.001216	**
