# Supplementary material for: The ion channel Anoctamin 10/TMEM16K coordinates organ morphogenesis across scales in the urochordate notochord
Source: PLoS Biol. 2024 Aug 22;22(8):e3002762. doi: 10.1371/journal.pbio.3002762 (PMC11341064; doi:10.1371/journal.pbio.3002762)
Supplement: S69 Table — (XLSX) [file pbio.3002762.s086.xlsx]

## Sheet: Sheet1
		ID of amplification product	Fw/Rv primer	Primer
		Cii.Brachyury promoter gateway		g g g g a c a a c t t t g t a t a g a a a a g t t gCTGAACAAGCCATGTGCCGG
				g g g g a c t g c t t t t t t g t a c a a a c t t gTCTGCCTCCAAATCACACTCG
		Cii.Carbonic anhydrase 2 promoter KH.C1.423; KY21.Chr1.1715	AscI-Fw	taaggcgcgccAATAAAGGGATGCTCGCCCCATG
			NotI-Rv	aatgcggccgcGCTTCTATGCCTGTTTATAAATAC
		Cii.Carbonic anhydrase 2 promoterKH.C1.423; KY21.Chr1.1715		g g g g a c a a c t t t g t a t a g a a a a g t t gCACGGTCTGTTGTTCGGTAACAG
				g g g g a c t g c t t t t t t g t a c a a a c t t gTAACACGATGTGCTTCGATTGC
		2nd position CD4GFP	Fw	g g g g a c a a g t t t g t a c a a a a a a g c a g g c taaccATGAATCCCAAGAGCGAAGTCC
			Rv	g g g g a c c a c t t t g t a c a a g a a a g c t g g g tTTAGAGGGCAACTTCATTTTCATAG
		2nd position tdTomato-Lifeact	Fw	g g g g a c a a g t t t g t a c a a a a a a g c a g g c taaccATGGGCGTGGCCGACTTGAT
			Rv	g g g g a c c a c t t t g t a c a a g a a a g c t g g g tTTACTTGTACAGCTCGTCCATGCC
		EB3-mNeonGreen	Fw	g g g g a c a a g t t t g t a c a a a a a a g c a g g c taaccATGGCCGTCAATGTGTACTCCAC
			Rv	g g g g a c c a c t t t g t a c a a g a a a g c t g g g tTTACTTGTACAGCTCGTCCATGCC
		nls::Cas9::nls	Fw	g g g g a c a a g t t t g t a c a a a a a a g c a g g c taaccATGGCTAGCCCCAAAAAGAAGAGG
			Rv	g g g g a c c a c t t t g t a c a a g a a a g c t g g g tTCATTAACCTACCTTGCGCTTTTTCTTG
		Crispr/Cas9 control gRNA		agatGCTTTGCTACGATCTACATT
				aaacAATGTAGATCGTAGCAAAGC
		Crispr/Cas9 Ano10 gRNA		agatGTTTAAATGAGGTAACGCAG
				aaacCTGCGTTACCTCATTTAAAC
		Cii.Ano10 for pEGFP-N1	XhoI	taactcgagATGAGTGAAACTGAAAAGTTGCATG
			ApaI	atagggccccGAACGGCGTTGTTTCTTTTTCAT
		Rat Ano6 for pEGFP-N1	XhoI	taactcgagATGCAGATGATGACTAGGAACG
			ApaI	atagggccccTTCGAGTTTCGGCCTCACG
		Cii.Ano6 for pEGFP-N1	XhoI	aggctcgagATGAACACGTTTCGAGACGGAA
			ApaI	aatgtcgacCTACTTGTCGTCATCGTCTTTGTAGTCCATTTGGGTATTCTCTATGTCTTTG
		Cii.Ano10 for in situ probe	Fw	CTGAGACCACAGAATACACCAG
			Rv	CAAGACATGAATCACTGACAGAAC
		2nd position jGCaMP8f	FW	g g g g a c a a g t t t g t a c a a a a a a g c a g g c taaccATGCATCATCACCATCATCACACG
			RV	g g g g a c c a c t t t g t a c a a g a a a g c t g g g tTCACTTCGCTGTCATCATTTGTAC
		2nd position mutSpiCee; SpiCee-NES; Lyn-SpiCee	FW	g g g g a c a a g t t t g t a c a a a a a a g c a g g c taaccATGGACTACAAAGACGATGACGAC
			RV	g g g g a c c a c t t t g t a c a a g a a a g c t g g g tCTAGCGTTTATCTGCAGAATTCTTACT
